# Supplementary material for: Interference and co-existence of staphylococci and Cutibacterium acnes within the healthy human skin microbiome
Source: Commun Biol. 2022 Sep 7;5:923. doi: 10.1038/s42003-022-03897-6 (PMC9452508; doi:10.1038/s42003-022-03897-6)
Supplement: Supplementary file 4 — Supplementary Data 1 [file 42003_2022_3897_MOESM4_ESM.xlsx]

## Sheet: Sheet1
Supplementary data 1: Relative abundances (in %) of staphylococci in 93 samples
(FH, forehead; CH, cheek; LA, lower arm; BA, back)
	1FH	1CH	2FH	2CH	2LA	2BA	3FH	3CH	3LA	3BA	4FH	5FH	5CH	5LA	5BA	6FH	7FH	7CH	8FH	8CH	8LA	8BA	9FH	9CH	9LA	10FH	10CH	10LA	10BA	11FH	11W-tuf2	13CH	13LA	13BA	14FH	14CH	14BA	15CH	15LA	15BA	16S-tuf2	16CH	16LA	16BA	17FH	17CH	17LA	17BA	18FH
S. epidermidis	90.8182	96.5414	87.7873	93.7132	12.9446	81.4337	36.2505	18.7415	24.1247	2.71498	5.23007	79.0074	79.545	11.1518	46.4492	26.3273	0	4.72401	11.0831	18.8246	20.5123	32.312	98.0809	93.8688	80.8697	4.46486	32.2014	13.4016	0	97.8735	63.5804	31.1619	33.1061	0	9.2231	42.5137	0	21.8899	19.8975	22.4453	10.4172	28.9435	8.64568	6.59289	4.50619	16.0113	26.4986	54.0678	56.3427
S. capitis	6.05744	0	4.69407	0	7.1926	5.8681	0	21.7118	6.4512	59.229	0	0	3.62536	0	0	53.8494	6.07451	27.0749	0	0	4.47139	13.6733	0	0	5.21446	92.7686	63.001	24.5742	92.0954	0	32.3307	64.7921	23.176	3.39915	87.8145	44.5949	20.0208	7.61097	0	6.66153	14.3774	17.5487	19.9926	48.2576	94.1456	78.7114	27.3615	41.7797	19.87
S. saccharolyticus	0	0	0	0	0	0	59.5277	50.5699	28.5566	33.1113	91.6352	4.24517	11.3683	5.7337	42.3096	0	0	0	83.5321	73.4416	26.3787	33.6381	0	0	0	0	0	28.6324	0	0	0	0	14.1378	90.3589	0	0	77.3398	0	0	0	2.77974	0	6.64457	28.9773	0	0	32.3797	0	15.1137
S. hominis	0	0	0	0	72.8921	12.1887	0	0	24.8928	0	0	10.0874	3.11315	75.2609	6.11646	5.48571	0	0	0	0	7.34332	0	0	0	8.96121	0	0	21.6799	0	0	0	0	17.8154	0	0	2.80365	0	3.45573	10.4342	14.3336	42.3979	24.275	34.9204	8.26466	0	0	6.13836	0	6.12703
S. saprophyticus	0	0	0	0	0	0	0	0	0	0	0	0	0	0	0	0	81.5371	63.8699	0	0	0	0	0	0	0	0	0	0	0	0	0	0	0	0	0	0	0	0	0	0	0	0	0	0	0	0	0	0	0
S. haemolyticus	0	0	0	0	0	0	0	0	0	0	0	0	0	0	0	0	0	0	0	0	0	0	0	0	0	0	0	0	0	0	0	0	0	0	0	0	0	3.01786	7.33402	6.76576	13.061	7.82586	12.9701	3.10023	0	0	0	0	0
S. pettenkoferi	0	0	0	0	0	0	0	0	0	0	0	0	0	0	0	0	0	0	0	0	0	0	0	0	0	0	0	0	0	0	0	0	0	0	0	0	0	10.1655	37.4784	22.3139	0	0	0	0	0	0	0	0	0
S. warneri	0	0	0	0	0	0	0	0	0	0	0	0	0	0	0	0	7.38617	0	0	0	0	0	0	0	0	0	0	3.18188	0	0	0	0	4.56955	0	0	0	0	3.6029	0	5.16609	0	0	0	0	0	0	0	0	0
S. aureus	0	0	0	0	0	0	0	6.82508	0	0	0	0	0	0	0	0	0	0	0	0	0	0	0	0	0	0	0	0	0	0	0	0	0	0	0	0	0	30.7037	0	0	0	0	0	0	0	0	0	0	0
S. lugdunensis	0	0	0	0	0	0	0	0	0	0	0	0	0	0	0	0	0	0	0	0	0	0	0	0	0	0	0	0	0	0	0	0	0	0	0	0	0	0	0	0	0	0	0	0	0	0	0	0	0
S. equorum	0	0	0	0	0	0	0	0	0	0	0	0	0	0	0	0	0	0	0	0	30.4196	11.9975	0	0	0	0	0	0	0	0	0	0	0	0	0	0	0	0	0	0	0	0	0	0	0	0	0	0	0
S. simulans	0	0	0	0	0	0	0	0	0	0	0	0	0	0	0	0	0	0	0	0	0	0	0	0	0	0	0	0	0	0	0	0	0	0	0	0	0	4.12071	15.7967	4.54978	0	0	0	0	0	0	0	0	0
S. carnosus S. petrasii	0	0	0	0	0	0	0	0	5.35249	0	0	0	0	0	0	0	0	0	0	0	0	0	0	0	0	0	0	0	0	0	0	0	0	0	0	0	0	0	0	0	0	0	0	0	0	0	0	0	0
S. auricularis	0	0	0	0	0	0	0	0	0	0	0	0	0	0	0	0	0	0	0	0	0	0	0	0	0	0	0	0	0	0	0	0	0	0	0	0	0	0	0	0	0	0	0	0	0	0	0	0	0
S. massiliensis	0	0	0	0	0	0	0	0	0	0	0	0	0	0	0	0	0	0	0	0	0	0	0	0	0	0	0	0	0	0	0	0	0	0	0	0	0	0	0	0	0	0	0	0	0	0	0	0	0
S. carnosus	0	0	0	0	0	0	0	0	0	0	0	0	0	0	0	0	0	0	0	0	0	0	0	0	0	0	0	0	0	0	0	0	0	0	0	0	0	0	0	0	0	0	0	0	0	0	0	0	0
unknown	0	0	0	0	0	0	0	0	0	0	0	0	0	0	0	0	0	0	0	0	0	0	0	0	0	0	0	0	0	0	0	0	0	0	0	5.37102	0	7.11495	3.37128	12.1766	4.28657	10.7453	3.45394	0	0	0	0	0	0
Under Threshold	3.12432	3.45861	7.51864	6.28678	6.97071	0.509575	4.22181	2.15182	10.6223	4.94474	3.13469	6.66	2.34817	7.85362	5.12478	14.3377	5.00224	4.33118	5.38483	7.73382	10.8747	8.37909	1.91906	6.13123	4.95465	2.76657	4.79756	8.52995	7.90463	2.1265	4.08892	4.04601	7.19515	6.24196	2.9624	4.71668	2.63939	8.31774	5.68781	5.58753	12.6802	10.6617	13.3728	4.80731	1.34817	5.27731	7.62186	4.15254	2.54653
[truncated: 44 more columns]
