# Supplementary material for: Interference and co-existence of staphylococci and Cutibacterium acnes within the healthy human skin microbiome
Source: Commun Biol. 2022 Sep 7;5:923. doi: 10.1038/s42003-022-03897-6 (PMC9452508; doi:10.1038/s42003-022-03897-6)
Supplement: Supplementary file 5 — Supplementary Data 2 [file 42003_2022_3897_MOESM5_ESM.xlsx]

## Sheet: sheet1
Supplementary Data 2: Accession numbers and sequence types (STs) of 69 S. epidermidis genomes sequenced in this study
strain	GenBank accession number	ST	test person	skin area
S. epidermidis HAF1	JAJVEM000000000	ST73	1	Forehead
S. epidermidis HAC6	JAJVEN000000000	ST60	1	Cheek
S. epidermidis HAA12	JAJVEO000000000	ST327	1	Forearm
S. epidermidis HAB16	JAJVEP000000000	ST60	1	Back
S. epidermidis HAF21	JAJVEQ000000000	ST65	2	Forehead
S. epidermidis HAF24	JAJVER000000000	ST19	2	Forehead
S. epidermidis HAB36	JAJVES000000000	ST19	2	Back
S. epidermidis HAF41	JAJVET000000000	ST19	3	Forehead
S. epidermidis HAC46	JAJVEU000000000	ST19	3	Cheek
S. epidermidis HAA51	JAJVEV000000000	ST19	3	Forearm
S. epidermidis HAB60	JAJVEW000000000	ST19	3	Back
S. epidermidis HAF61	JAJVEX000000000	ST73	4	Forehead
S. epidermidis HAC66	JAJVEY000000000	ST35	4	Cheek
S. epidermidis HAA72	JAJVEZ000000000	ST32	4	Forearm
S. epidermidis HAB76	JAJVFA000000000	ST86	4	Back
S. epidermidis HAF81	JAJVFB000000000	ST19	5	Forehead
S. epidermidis HAC86	JAJVFC000000000	unknown ST	5	Cheek
S. epidermidis HAA91	JAJVFD000000000	ST86	5	Forearm
S. epidermidis HAB96	JAJVFE000000000	ST270	5	Back
S. epidermidis HAF101	JAJVFF000000000	ST130	6	Forehead
S. epidermidis HAC106	JAJVFG000000000	ST88	6	Cheek
S. epidermidis HAF141	JAJVFH000000000	ST65	8	Forehead
S. epidermidis HAC146	JAJVFI000000000	ST297	8	Cheek
S. epidermidis HAA152	JAJVFJ000000000	ST54	8	Forearm
S. epidermidis HAB157	JAJVFK000000000	unknown ST	8	Back
S. epidermidis HAF161	JAJVFL000000000	ST73	9	Forehead
S. epidermidis HAC166	JAJVFM000000000	ST73	9	Cheek
S. epidermidis HAA171	JAJVFN000000000	ST57	9	Forearm
S. epidermidis HAB176	JAJVFO000000000	ST73	9	Back
S. epidermidis HAF183	JAJVFP000000000	ST65	10	Forehead
S. epidermidis HAC187	JAJVFQ000000000	ST387	10	Cheek
S. epidermidis HAA195	JAJVFR000000000	ST65	10	Forearm
S. epidermidis HAB196	JAJVFS000000000	ST621	10	Back
S. epidermidis HAF201	JAJVFT000000000	ST65	11	Forehead
S. epidermidis HAC206	JAJVFU000000000	ST65	11	Cheek
S. epidermidis HAA214	JAJVFV000000000	ST88	11	Forearm
S. epidermidis HAB216	JAJVFW000000000	ST88	11	Back
S. epidermidis HAF221	JAJVFX000000000	ST35	12	Forehead
S. epidermidis HAC226	JAJVFY000000000	ST89	12	Cheek
S. epidermidis HAA231	JAJVFZ000000000	ST153	12	Forearm
S. epidermidis HAB236	JAJVGA000000000	ST284	12	Back
S. epidermidis HAF241	JAJVGB000000000	ST73	13	Forehead
S. epidermidis HAF242	JAJVGC000000000	ST170	13	Forehead
S. epidermidis HAF243	JAJVGD000000000	ST457	13	Forehead
S. epidermidis HAC246	JAJVGE000000000	ST256	13	Cheek
S. epidermidis HAA252	JAJVGF000000000	ST130	13	Forearm
S. epidermidis HAB258	JAJVGG000000000	ST130	13	Back
S. epidermidis HAF261	JAJVGH000000000	ST19	14	Forehead
S. epidermidis HAC266	JAJVGI000000000	ST65	14	Cheek
S. epidermidis HAA275	JAJVGJ000000000	ST35	14	Forearm
S. epidermidis HAF281	JAJVGK000000000	ST88	15	Forehead
S. epidermidis HAC287	JAJVGL000000000	ST88	15	Cheek
S. epidermidis HAA292	JAJVGM000000000	unknown ST	15	Forearm
S. epidermidis HAF305	JAJVGN000000000	unknown ST	16	Forehead
S. epidermidis HAC306	JAJVGO000000000	ST297	16	Cheek
S. epidermidis HAB316	JAJVGP000000000	ST54	16	Back
S. epidermidis HAF321	JAJVGQ000000000	ST73	17	Forehead
S. epidermidis HAC326	JAJVGR000000000	ST190	17	Cheek
S. epidermidis HAA331	JAJVGS000000000	ST153	17	Forearm
S. epidermidis HAB336	JAJVGT000000000	unknown ST	17	Back
S. epidermidis HAB357	JAJVGU000000000	unknown ST	18	Back
S. epidermidis HAF424	JAJVGV000000000	ST170	22	Forehead
S. epidermidis HAB440	JAJVGW000000000	unknown ST	22	Back
S. epidermidis HAF441	JAJVGX000000000	ST73	24	Forehead
S. epidermidis HAF465	JAJVGY000000000	ST65	24	Forehead
S. epidermidis HAF521	JAJVGZ000000000	ST19	27	Forehead
S. epidermidis HAB579	JAJVHA000000000	ST73	29	Back
S. epidermidis HAF582	JAJVHB000000000	unknown ST	30	Forehead
S. epidermidis HAC588	JAJVHC000000000	ST170	30	Cheek
