# Supplementary material for: Interference and co-existence of staphylococci and Cutibacterium acnes within the healthy human skin microbiome
Source: Commun Biol. 2022 Sep 7;5:923. doi: 10.1038/s42003-022-03897-6 (PMC9452508; doi:10.1038/s42003-022-03897-6)
Supplement: Supplementary file 6 — Supplementary Data 3 [file 42003_2022_3897_MOESM6_ESM.xlsx]

## Sheet: Sheet1
Supplementary data 3: Relative abundances (in %) of C. acnes SLST types in 113 samples
(FH, forehead; CH, cheek; LA, lower arm; BA, back)
	1FH	1CH	1LA	1BA	2FH	2CH	2LA	2BA	3FH	3CH	3LA	3BA	4FH	4CH	4LA	4BA	5FH	5CH	5LA	5BA	6FH	6CH	6LA	6BA	7FH	7CH	7LA	7BA	8FH	8CH	8LA	8BA	9FH	9CH	9LA	9BA	10FH	10CH	10LA	10BA	11FH	11CH	11LA	11BA	12FH	12CH	12LA	12BA	13FH
A1	0.10735	1.66512	1.36603	4.82519	0.962933	5.24879	24.9247	0.700662	12.9744	12.0887	22.1919	92.644	45.4649	37.9911	28.8743	13.233	7.09831	17.3292	18.7172	12.0245	17.9674	40.7409	20.7125	0.658237	70.5836	44.183	33.3566	13.1936	42.162	46.089	36.125	24.0432	0.632254	2.03379	5.80364	0.807127	21.4767	23.9894	43.9222	0.410284	61.2117	67.011	21.5692	33.2804	0.454891	7.17975	9.0248	0	21.6321
D1	20.3482	70.4785	68.6903	37.2794	95.137	76.8743	45.8787	91.2482	8.18437	13.1605	7.6296	0.286403	12.4657	15.3997	5.37652	12.5382	5.03118	10.4488	23.1569	43.8542	14.24	26.3667	11.834	0.736186	5.54864	7.70749	12.7892	86.2395	5.23998	1.4649	4.01732	49.4771	2.19482	2.58166	22.0531	68.7552	17.9521	45.6834	18.6823	88.9314	1.8951	3.79605	23.6479	49.9912	1.33749	8.19723	6.13163	16.2599	0.196477
H1	0.4715	0.95989	1.17711	0	0.531829	0.430267	2.87067	2.89347	0.16554	0.0356075	1.36032	0	0.267362	4.055	13.4721	36.7531	27.3186	34.6221	16.8676	0.693273	0.685553	13.517	12.4226	3.6203	0.853903	36.1574	17.1192	0	0	0.492906	1.28165	10.7016	66.0389	62.624	18.2115	0.205269	7.19097	1.54078	5.35637	8.24216	7.73647	8.83371	5.67973	0.370305	0.849976	2.46282	0.76907	0.428495	23.5051
K1	24.7053	8.77614	17.01	0	2.18775	3.73823	7.29571	1.01207	0.284	0	0	0	3.04792	2.58681	19.3298	6.02594	42.8261	20.839	8.41013	0	0.161173	2.27737	6.72022	0.606271	0.0829703	0	0.405936	0	0	0	0	1.01193	3.04837	2.71033	0.311983	0	10.2193	2.69637	19.8279	0.200584	0.852795	0.630979	0	0	94.5757	75.6066	71.9211	77.5117	5.19353
F4	0.0947209	1.27332	1.03179	5.73162	0	0	0	0	0.692536	0.512747	1.63032	0.235152	0.427779	0.0792356	0.0503525	0.528022	0.204325	0	5.13091	13.6313	42.0957	6.84873	12.0547	11.6924	0	0.0443951	0.432126	0	0	0	0	0	1.46773	1.15386	3.36416	29.0566	0	0	0	0	0	0	0	0	0.286346	1.42969	0.423773	0	0
K7	0	0	0	0	0	0	0	0	0.773028	1.94773	0.591442	0.141694	5.9488	2.7546	0.565067	0	0	0	0	0	0	0.363334	1.79042	0	0	0	0	0	30.8675	39.7549	4.84377	0.75188	0	0	0	0	0	0	0	0	3.9184	6.07572	0.482892	0	0	0	0	0	11.9032
C1	0.0863013	0.259562	1.66031	0.374838	0	0.53205	9.37004	0	1.19827	0.612448	2.41206	0	23.4811	24.5584	9.07463	17.8231	0.636858	1.84685	6.12566	0.646431	5.5775	2.44597	7.32724	1.29049	0	0	0.148407	0.424346	4.93175	5.50028	34.7107	8.58726	24.7076	27.4312	48.2484	1.17581	0	1.13573	2.21066	0	0	2.11174	2.31328	0	0.663308	1.50796	6.62865	0	0
E3	0.0968258	0.0685636	2.66303	51.4346	0	0.0416387	0	0	43.8059	23.8071	29.3021	2.93337	1.73785	0.815661	1.9022	0.222325	0.997744	2.49311	16.4844	24.4941	2.05212	1.5222	6.81219	77.9794	0.0967987	0	0	0	0	0	0	0	0	0.249035	0.349571	0	0	0	0	0	0	0	0.0597866	0	0	0	0	0	0
K2	53.5552	16.5189	5.52952	0.320316	0	0.316917	0.643096	0	1.45341	10.6039	2.55863	0.186916	1.11624	0.717781	0.906344	0.277906	1.00836	0.537619	0	0.445007	0.177063	0.249347	0.778711	0.129915	0	0	0.192056	0	0	0	0	0	0.492255	0.311294	0.458578	0	1.88383	1.28266	0	0	22.6576	6.87462	2.31788	0.08229	1.66371	2.98461	2.86701	5.60104	4.34213
K8	0	0	0	0	0.0604351	0.980823	3.31673	3.80174	0.352343	0	2.64606	0	0	7.44349	0.145463	4.39092	14.2709	11.6856	3.34166	0	0.0340507	0.952268	0.88908	0.116924	0	0	0	0	0	0	0.159102	0.570976	1.39096	0.904827	0.849496	0	41.2012	23.2229	5.93845	1.92378	0	0	0.170162	0	0.168545	0	0	0	23.7311
A2	0	0	0.53406	0	0	0	0	0	17.242	20.8945	12.1606	2.55954	0	0.237707	0	0	0	0.197777	0.284213	0	16.2535	2.95654	14.0597	0.640915	0	0	0	0	2.22369	0.787728	3.30579	0.763186	0	0	0	0	0	0.329601	0.0866927	0	0	0	0	0	0	0.333942	1.06205	0	5.20008
A5	0	0	0	0	1.12006	11.837	5.70029	0.343843	0.387273	0.804729	0.918021	0	0	0.689816	0	0.606762	0	0	0	0	0	0.66255	0	0	22.2464	9.34024	7.33741	0	0	0.479086	1.71477	0.701001	0	0	0	0	0	0	0	0	0	0	0	0	0	0	0	0	0
L1	0	0	0.337875	0	0	0	0	0	0.109348	0	0.20829	0	3.28855	1.97157	19.3745	0.639185	0	0	0	0	0.0544811	0.353835	1.96824	0.207864	0.432137	2.38007	20.9254	0.0939393	0.484368	0.18887	1.59544	0.327887	0	0	0.1917	0	0	0	0	0	1.72789	4.47792	42.752	16.0759	0	0	0	0	0.0982383
K4	0	0	0	0	0	0	0	0	0.303744	0	0	0.039192	0	0	0	0	0	0	1.02704	0	0	0.501069	0	0	0	0	0.196421	0	0	0	0	0	0	0	0.157871	0	0	0	0	0	0	0	0	0	0	0	0	0	0
G1	0	0	0	0	0	0	0	0	10.2999	10.8532	14.6626	0.973771	1.15634	0.293638	0.665772	1.68133	0	0	0	0	0	0	0	0	0.141741	0.182513	7.09734	0.0485893	0	0	0	0	0	0	0	0	0.0658328	0.111191	3.77732	0.218818	0	0	0	0	0	0.297417	0	0	0
C2	0	0	0	0	0	0	0	0	0	0	0	0	0	0	0	0.94025	0	0	0	0	0	0	0	0	0	0	0	0	0	0	0	0	0	0	0	0	0	0	0	0	0	0	0	0	0	0	0	0	0
M2	0	0	0	0	0	0	0	0	0	0	0	0	0	0	0	0	0	0	0	0	0	0	0	0	0	0	0	0	0	0	0	0	0	0	0	0	0	0	0	0	0	0	0	0	0	0	0.146489	0	0
B1	0	0	0	0	0	0	0	0	1.68426	4.67882	1.62775	0	0	0	0	0	0	0	0	0	0.701444	0	2.4465	2.23454	0	0	0	0	0	0	0	0	0	0	0	0	0	0	0	0	0	0.162833	1.00717	0.199847	0	0	0	0	0
A28	0	0	0	0	0	0	0	0	0	0	0	0	0	0	0	0	0.607669	0	0	4.2018	0	0	0	0	0	0	0	0	14.0907	5.24231	12.2464	3.06405	0	0	0	0	0	0	0	0	0	0	0	0	0	0	0	0	0
A4	0	0	0	0	0	0	0	0	0	0	0	0	0	0	0	0	0	0	0	0	0	0	0	0	0	0	0	0	0	0	0	0	0	0	0	0	0	0	0	0	0	0	0	0	0	0	0	0	0
L7	0	0	0	0	0	0	0	0	0	0	0	0	0	0	0	0	0	0	0	0	0	0	0	0	0	0	0	0	0	0	0	0	0	0	0	0	0	0	0	0	0	0	0	0	0	0	0	0	0
A26	0	0	0	0	0	0	0	0	0	0	0	0	0	0	0	0	0	0	0	0	0	0	0	0	0	0	0	0	0	0	0	0	0	0	0	0	0	0	0	0	0	0	0	0	0	0	0	0	4.19805
L5	0	0	0	0	0	0	0	0	0.0410054	0	0	0	0	0	0	0	0	0	0	0	0	0	0	0	0	0	0	0	0	0	0	0	0	0	0	0	0	0	0	0	0	0	0	0	0	0	0.476091	0.183641	0
L2	0	0	0	0	0	0	0	0	0	0	0	0	1.59749	0	0	3.32098	0	0	0	0	0	0	0	0	0	0	0	0	0	0	0	0	0	0	0	0	0	0	0.198155	0	0	0	0	0	0	0	0	0	0
H4	0.534647	0	0	0	0	0	0	0	0	0	0	0	0	0	0	0	0	0	0	0	0	0.242223	0	0	0	0	0	0	0	0	0	0	0	0	0	0	0	0	0	0	0	0	0	0	0	0	0	0	0
A17	0	0	0	0	0	0	0	0	0	0	0	0	0	0	0	0	0	0	0	0	0	0	0	0	0	0	0	0	0	0	0	0	0	0	0	0	0	0	0	0	0	0	0	0	0	0	0	0	0
F1	0	0	0	0	0	0	0	0	0	0	0	0	0	0	0	0	0	0	0	0	0	0	0	0	0	0	0	0	0	0	0	0	0	0	0	0	0	0	0	0	0	0	0	0	0	0	0.549336	0	0
A18	0	0	0	0	0	0	0	0	0	0	0	0	0	0	0	0	0	0	0	0	0	0	0	0	0	0	0	0	0	0	0	0	0	0	0	0	0	0	0	0	0	0	0	0	0	0	0	0	0
C3	0	0	0	0	0	0	0	0	0	0	0	0	0	0.279655	0	0	0	0	0.314357	0	0	0	0	0	0	0	0	0	0	0	0	0	0	0	0	0	0	0	0	0	0	0	0	0	0	0	0	0	0
H7	0	0	0	0	0	0	0	0	0	0	0	0	0	0	0	0	0	0	0	0	0	0	0	0	0	0	0	0	0	0	0	0	0	0	0	0	0	0	0	0	0	0	0	0	0	0	0	0	0
C7	0	0	0	0	0	0	0	0	0	0	0	0	0	0	0	0	0	0	0	0	0	0	0	0	0	0	0	0	0	0	0	0	0	0	0	0	0	0	0	0	0	0	0	0	0	0	0	0	0
K3	0	0	0	0	0	0	0	0	0	0	0	0	0	0	0	0	0	0	0.135647	0	0	0	0	0.0866101	0	0	0	0	0	0	0	0	0	0	0	0	0	0	0	0	0	0	0	0	0	0	0	0	0
K26	0	0	0	0	0	0	0	0	0	0	0	0	0	0	0	0	0	0	0	0	0	0	0	0	0	0	0	0	0	0	0	0	0	0	0	0	0	0	0	0	0	0	0	0	0	0	0	0	0
H5	0	0	0	0	0	0	0	0	0	0	0	0	0	0	0.1063	0	0	0	0	0	0	0	0	0	0	0	0	0	0	0	0	0	0	0	0	0	0	0	0	0	0	0	0	0	0	0	0	0	0
K20	0	0	0	0	0	0	0	0	0	0	0.100288	0	0	0	0	0	0	0	0	0	0	0	0	0	0	0	0	0	0	0	0	0	0	0	0	0	0	0	0	0	0	0	0	0	0	0	0	0	0
K16	0	0	0	0	0	0	0	0	0	0	0	0	0	0	0	0	0	0	0	0	0	0	0	0	0	0	0	0	0	0	0	0	0	0	0	0	0	0	0	0	0	0	0	0	0	0	0	0	0
K14	0	0	0	0	0	0	0	0	0.048599	0	0	0	0	0	0	0	0	0	0	0	0	0	0	0	0	0	0	0	0	0	0	0	0	0	0	0	0	0	0	0	0	0	0	0	0	0	0	0	0
A25	0	0	0	0	0	0	0	0	0	0	0	0	0	0	0	0	0	0	0	0	0	0	0.183948	0	0	0	0	0	0	0	0	0	0	0	0	0	0	0	0	0	0	0	0	0	0	0	0	0	0
H6	0	0	0	0	0	0	0	0	0	0	0	0	0	0	0.156652	0	0	0	0	0	0	0	0	0	0	0	0	0	0	0	0	0	0	0	0	0	0	0	0	0	0	0	0	0	0	0	0	0	0
[truncated: 64 more columns]
