# Supplementary material for: Interference and co-existence of staphylococci and Cutibacterium acnes within the healthy human skin microbiome
Source: Commun Biol. 2022 Sep 7;5:923. doi: 10.1038/s42003-022-03897-6 (PMC9452508; doi:10.1038/s42003-022-03897-6)
Supplement: Supplementary file 7 — Supplementary Data 4 [file 42003_2022_3897_MOESM7_ESM.xlsx]

## Sheet: sheet1
Supplementary Data 4: Differentially expressed genes of S. epidermidis HAF242 (SE): growth of SE in co-culture with C. acnes 30.2.L1 (D-class) versus growth of SE in co-culture with C. acnes DSM1897 (A-class)
(FDR-adjusted p-value, cut off: p ≤ 0.05; fold-change range >2 or <-2)
Locus tag	curated annotation	log2 fold-change	padj
HBRUn20_25290	Hydrogen peroxide-inducible genes activator (oxyR)	4.55355	0.00958828
HBRUn20_14010	Extracellular matrix-binding protein (ebh)	4.12586	0.0226344
HBRUn20_09740	helix-turn-helix transcriptional regulator	3.96337	0.00958828
HBRUn20_03290	Staphylococcal secretory antigen (ssaA)	1.2492	0.00099208
HBRUn20_19070	sulfite exporter TauE/SafE family protein	1.22225	0.0204335
HBRUn20_12040	ACT domain-containing protein	1.05611	0.0139005
HBRUn20_17570	Amidophosphoribosyltransferase	-1.11378	0.00340226
HBRUn20_13570	FMN	-1.13449	0.0271503
HBRUn20_03800	N-acetyltransferase	-1.14231	0.000379055
HBRUn20_17630	N5-carboxyaminoimidazole ribonucleotide mutase	-1.24239	0.02681
HBRUn20_22650	Phosphoglycolate phosphatase	-1.24343	0.00958828
HBRUn20_00990	lipase (gehD)	-1.24697	0.0271503
HBRUn20_17640	Bifunctional protein FolD protein	-1.26265	0.00401254
HBRUn20_16750	phenol-soluble modulin beta 2	-1.39276	0.00522663
HBRUn20_02980	hypothetical protein	-1.39453	0.0023628
HBRUn20_13620	elastin-binding protein EbpS	-1.41999	0.0330129
HBRUn20_11060	hypothetical protein	-1.43505	0.0354098
HBRUn20_17580	Phosphoribosylformylglycinamidine synthase subunit	-1.51699	0.000255248
HBRUn20_16740	phenol-soluble modulin beta 1	-1.56653	0.00496928
HBRUn20_11220	Formate-tetrahydrofolate ligase	-1.56939	0.000128852
HBRUn20_17620	N5-carboxyaminoimidazole ribonucleotide synthase	-1.65774	0.0023628
HBRUn20_05110	ABC transporter ATP-binding protein	-1.76911	0.0492275
HBRUn20_20370	DUF4887 domain-containing protein	-1.77716	0.0303669
HBRUn20_08240	agr autoinducing peptide	-1.80741	0.00245794
HBRUn20_08440	hypothetical protein	-1.82092	0.00522663
HBRUn20_02240	Mannose-6-phosphate isomerase (manA)	-1.82465	0.0133101
HBRUn20_05100	putative ABC transporter permease	-1.8277	0.04547
HBRUn20_17610	Phosphoribosylaminoimidazole-succinocarboxamide synthase	-1.96277	0.00245794
HBRUn20_09670	hypothetical protein	-1.99364	0.0139005
HBRUn20_24850	lantibiotic epidermin (epiA)	-2.07222	0.0282472
HBRUn20_16760	phenol-soluble modulin beta 3	-2.65096	0.0199281
HBRUn20_19890	Ribonuclease M5	-2.65479	0.00388925
HBRUn20_17470	glycopeptide resistance-associated protein (graF)	-4.59802	0.0133101
