# Supplementary material for: Interference and co-existence of staphylococci and Cutibacterium acnes within the healthy human skin microbiome
Source: Commun Biol. 2022 Sep 7;5:923. doi: 10.1038/s42003-022-03897-6 (PMC9452508; doi:10.1038/s42003-022-03897-6)
Supplement: Supplementary file 8 — Supplementary Data 5 [file 42003_2022_3897_MOESM8_ESM.xlsx]

## Sheet: sheet1
Supplementary Data 5: Differentially expressed genes of S. epidermidis HAF242 (SE): growth of SE in co-culture with C. acnes DSM1897 (A-class) versus growth of SE in monoculture
(FDR-adjusted p-value, cut off: p ≤ 0.05; fold-change range: >2 or <-2)
locus tag	curated annotation	log2 fold-change	padj
HBRUn20_25290	Hydrogen peroxide-inducible genes activator (oxyR)	-4.84016	0.00161314
HBRUn20_21940	hypothetical protein	-4.52735	0.00334328
HBRUn20_09740	helix-turn-helix transcriptional regulator	-4.08248	0.00218024
HBRUn20_14010	Extracellular matrix-binding protein (ebh)	-3.98062	0.00959567
HBRUn20_23870	Cystathionine gamma-lyase	-2.48825	0.0489128
HBRUn20_01500	HTH-type transcriptional regulator SsuR	-2.351	0.00568973
HBRUn20_16250	Thiamine pyrophosphokinase	-1.66058	0.0361227
HBRUn20_04570	L-cystine-binding protein TcyA	-1.63625	0.0376588
HBRUn20_02890	Oxygen-dependent choline dehydrogenase	-1.40335	0.000818974
HBRUn20_03290	Staphylococcal secretory antigen SsaA	-1.37978	2.74229e-05
HBRUn20_14030	Chromosome partition protein Smc	-1.36808	0.00405134
HBRUn20_11890	T-box domain containing protein	-1.35516	0.0202074
HBRUn20_03430	3-hydroxy-3-methylglutaryl-coenzyme A reductase	-1.34544	0.000180645
HBRUn20_21890	Na(+)/H(+) antiporter subunit B	-1.33688	0.0112179
HBRUn20_03560	YitT family protein	-1.20843	0.0378669
HBRUn20_16730	Putative HAD-hydrolase YfnB	-1.19492	0.0218969
HBRUn20_05750	Staphylococcal secretory antigen SsaA	-1.16379	0.000629404
HBRUn20_01560	Lipase	-1.15411	0.0311125
HBRUn20_16280	Serine/threonine-protein kinase PrkC	-1.13312	1.90364e-05
HBRUn20_15400	HTH-type transcriptional regulator GlnR	-1.1208	0.0112902
HBRUn20_18800	Na(+)/H(+) antiporter subunit C1	-1.09675	0.038627
HBRUn20_03660	Ribokinase	-1.09428	0.0011177
HBRUn20_05170	Colistin resistance protein EmrA	-1.09385	0.0177066
HBRUn20_21440	Sugar efflux transporter C	-1.07045	0.00261778
HBRUn20_12990	putative metallo-hydrolase	-1.02634	0.00320581
HBRUn20_20930	Energy-dependent translational throttle protein EttA	-1.01635	0.000905512
HBRUn20_21320	Vitamin B12 import ATP-binding protein BtuD	-1.01567	0.000605345
HBRUn20_10910	Riboflavin biosynthesis protein RibBA	-1.00117	4.26804e-05
HBRUn20_23090	Pyridoxal 5'-phosphate synthase subunit PdxS	1.0037	0.000670935
HBRUn20_03090	L-lactate dehydrogenase 2	1.00552	2.66904e-08
HBRUn20_04830	HTH-type transcriptional regulator SarZ	1.01193	0.000591607
HBRUn20_00090	Serine--tRNA ligase	1.01308	9.4407e-05
HBRUn20_20340	Glyceraldehyde-3-phosphate dehydrogenase 1	1.02934	0.000275027
HBRUn20_08600	thioredoxin family protein	1.03024	0.0184049
HBRUn20_03100	Acetolactate synthase	1.03713	2.57533e-09
HBRUn20_11190	YtxH domain-containing protein	1.04465	0.00405134
HBRUn20_11220	Formate--tetrahydrofolate ligase	1.06162	0.0022729
HBRUn20_01900	putative poly-beta-N-acetyl-D-glucosamine export protein	1.0633	0.00300623
HBRUn20_19650	hypothetical protein	1.06417	0.028272
HBRUn20_20390	Epimerase family protein	1.06825	0.0010805
HBRUn20_09820	YtxH domain-containing protein	1.08132	0.00406704
HBRUn20_02450	MarR family winged helix-turn-helix transcriptional regulator	1.08136	0.00213767
HBRUn20_16710	putative N-acetyltransferase	1.09178	0.00239251
HBRUn20_09660	Glucosamine-6-phosphate deaminase	1.1015	0.00218024
HBRUn20_23730	Bacteria_large_SRP	1.10423	0.00540524
HBRUn20_21140	Putative glycosyltransferase CsbB	1.10985	0.00154419
HBRUn20_16690	Transcriptional regulator MraZ	1.11443	0.00290918
HBRUn20_05460	PTS system maltose-specific EIICB component	1.11864	0.0258169
HBRUn20_20330	Phosphoglycerate kinase	1.12134	0.000180812
HBRUn20_14530	N-acetylcysteine deacetylase	1.14482	0.00218432
HBRUn20_00810	putative malate:quinone oxidoreductase 2	1.14983	0.00725278
HBRUn20_01080	Diacetyl reductase [(S)-acetoin forming]	1.16817	0.000656509
HBRUn20_09130	type 1 glutamine amidotransferase	1.17821	0.00020979
HBRUn20_02240	Mannose-6-phosphate isomerase ManA	1.18647	0.0209961
HBRUn20_21150	putative oxidoreductase	1.19727	0.00405134
HBRUn20_10950	HTH-type transcriptional regulator	1.20514	0.000591607
HBRUn20_04160	Guanosine-5'-triphosphate-3'-diphosphate pyrophosphatase	1.22534	0.000104767
HBRUn20_03000	NADH peroxidase	1.24925	0.00737665
HBRUn20_05400	flavin reductase family protein	1.25468	0.000380633
HBRUn20_14540	Tetrahydropyridine-dicarboxylate N-acetyltransferase	1.27834	0.000111545
HBRUn20_23460	Putative septation protein SpoVG	1.28276	0.000670935
HBRUn20_24720	YIP1 family protein	1.30465	0.0287795
HBRUn20_03350	General stress protein 39	1.33397	0.00129173
HBRUn20_08990	aromatic acid exporter family protein	1.34363	0.00116627
HBRUn20_23470	2-iminobutanoate/2-iminopropanoate deaminase	1.3517	1.04163e-05
HBRUn20_00140	Homoserine O-acetyltransferase	1.36325	0.0459667
HBRUn20_14520	Alanine racemase	1.38199	0.000111545
HBRUn20_22170	Aldo-keto reductase IolS	1.40141	0.000111545
HBRUn20_05540	PTS system EIIBC component	1.44646	1.06463e-16
HBRUn20_07170	DCC1-like thiol-disulfide oxidoreductase family protein	1.45746	0.000111545
HBRUn20_04910	general stress protein 26	1.46474	0.000111545
HBRUn20_19890	Ribonuclease M5	1.49724	0.0203798
HBRUn20_22100	Lactate racemase	1.49806	0.0208765
HBRUn20_05370	Formimidoylglutamase	1.50724	1.90364e-05
HBRUn20_14560	4-hydroxy-tetrahydrodipicolinate synthase	1.51556	0.000119829
HBRUn20_06850	Heme oxygenase (staphylobilin-producing) 2	1.53091	0.0123614
HBRUn20_14550	4-hydroxy-tetrahydrodipicolinate reductase	1.55325	0.00020979
HBRUn20_05530	putative HTH-type transcriptional regulator YbbH	1.58107	1.29448e-10
HBRUn20_25110	rli28	1.6029	2.21167e-05
HBRUn20_04170	Levodione reductase	1.69733	0.000524283
HBRUn20_24700	putative ABC transporter ATP-binding protein YknY	1.71927	0.00180147
HBRUn20_19810	DUF368 domain-containing protein	1.74256	1.60832e-07
HBRUn20_05390	putative oxidoreductase YghA	1.75303	0.000249865
HBRUn20_03800	putative protein YjdJ	1.95119	6.7555e-14
HBRUn20_06860	hypothetical protein	2.07741	2.27913e-09
HBRUn20_03440	hypothetical protein	2.24394	4.24866e-10
HBRUn20_01110	ABC transporter permease	2.49982	0.000231139
HBRUn20_01100	ABC transporter permease	2.77235	1.87378e-06
HBRUn20_19990	sterile alpha motif-like domain-containing protein	4.05785	8.13853e-06
