# Supplementary material for: Interference and co-existence of staphylococci and Cutibacterium acnes within the healthy human skin microbiome
Source: Commun Biol. 2022 Sep 7;5:923. doi: 10.1038/s42003-022-03897-6 (PMC9452508; doi:10.1038/s42003-022-03897-6)
Supplement: Supplementary file 9 — Supplementary Data 6 [file 42003_2022_3897_MOESM9_ESM.xlsx]

## Sheet: sheet1
Supplementary Data 6: Differentially expressed genes of S. epidermidis HAF242 (SE): growth of SE in co-culture with C. acnes 30.2.L1 (D-class) versus growth of SE in monoculture
(FDR-adjusted p-value, cut off: p ≤ 0.05; fold-change range >2 or <-2)
locus tag	curated annotation	log2 fold-change	padj
HBRUn20_25190	CsbD family protein	-5.04715	0.00357502
HBRUn20_16760	phenol-soluble modulin beta 3	-3.3653	0.00048469
HBRUn20_05440	SRPBCC domain-containing protein	-2.97951	3.66511e-06
HBRUn20_23700	Nucleoid-associated protein	-2.30935	0.000576211
HBRUn20_15380	phage head morphogenesis protein	-2.22329	0.00741417
HBRUn20_16740	phenol-soluble modulin beta 1	-2.13822	2.43203e-05
HBRUn20_20370	DUF4887 domain-containing protein	-2.09712	0.00615301
HBRUn20_15070	DUF896 domain-containing protein	-2.03637	0.00936276
HBRUn20_00170	50S ribosomal protein	-2.01377	0.000616115
HBRUn20_10050	helix-turn-helix domain-containing protein	-1.92629	0.0275752
HBRUn20_10030	hypothetical protein	-1.89693	0.0121963
HBRUn20_16750	phenol-soluble modulin beta 2	-1.86248	1.84258e-06
HBRUn20_15830	Ribosome maturation factor RimP	-1.74921	0.0159188
HBRUn20_05280	DUF4097 family beta strand repeat-containing protein	-1.71275	0.0262222
HBRUn20_11890	T-box domain-containing protein	-1.67677	0.000549155
HBRUn20_17580	Phosphoribosylformylglycinamidine synthase subunit PurL	-1.60675	4.57283e-06
HBRUn20_24670	Lipase 2 (gehD)	-1.58712	0.000110203
HBRUn20_10020	hypothetical protein	-1.56753	0.00476631
HBRUn20_22200	hypothetical protein	-1.54938	0.000670829
HBRUn20_00830	hypothetical protein	-1.54793	0.0294638
HBRUn20_07820	Holo-[acyl-carrier-protein] synthase	-1.5006	0.0329398
HBRUn20_14150	Peptide methionine sulfoxide reductase MsrA 2	-1.47001	0.0104431
HBRUn20_08440	phage termise small subunit P27 family	-1.43604	0.00541971
HBRUn20_10710	Putative 8-oxo-dGTP diphosphatase YtkD	-1.42579	0.00146636
HBRUn20_17550	Phosphoribosylglycinamide formyltransferase	-1.39974	0.0138642
HBRUn20_00390	putative protein YdhK	-1.33896	0.0266034
HBRUn20_02200	Organic hydroperoxide resistance protein-like protein	-1.33695	0.00474254
HBRUn20_10660	hypothetical protein	-1.29998	0.0266034
HBRUn20_06930	Iron-sulfur cluster carrier protein	-1.16943	0.00264488
HBRUn20_02890	Oxygen-dependent choline dehydrogenase	-1.13424	0.00615301
HBRUn20_03780	TM2 domain-containing protein	-1.12068	0.0266034
HBRUn20_17420	Phosphocarrier protein HPr	-1.09404	0.0193041
HBRUn20_00380	Multicopper oxidase mco	-1.08092	0.00637197
HBRUn20_15400	HTH-type transcriptional regulator GlnR	-1.07945	0.0140645
HBRUn20_14080	NifU N-termil domain-containing protein	-1.06811	0.0191805
HBRUn20_16380	Guanylate kinase	-1.04436	0.00501614
HBRUn20_17570	Amidophosphoribosyltransferase	-1.04242	0.00133628
HBRUn20_16850	Thioredoxin	-1.03864	0.000158192
HBRUn20_07170	DCC1-like thiol-disulfide oxidoreductase family protein	1.00602	0.00615301
HBRUn20_05530	MurR/RpiR family transcriptiol regulator	1.0152	4.98957e-05
HBRUn20_16890	cell division protein ZapA	1.05707	0.0314283
HBRUn20_05510	hypothetical protein	1.07016	0.00169179
HBRUn20_19810	hypothetical protein	1.10568	0.000616115
HBRUn20_01360	S35	1.19969	0.0266034
HBRUn20_01090	ABC transporter ATP-binding protein	1.2124	0.0167618
HBRUn20_06860	hypothetical protein	1.22456	0.000653762
HBRUn20_03440	|CHAP domain-containing protein	1.73812	4.40229e-07
HBRUn20_01100	ABC transporter permease	1.89897	0.000436966
HBRUn20_19990	sterile alpha motif-like domain-containing protein	2.02585	0.0191805
