# Supplementary material for: Interference and co-existence of staphylococci and Cutibacterium acnes within the healthy human skin microbiome
Source: Commun Biol. 2022 Sep 7;5:923. doi: 10.1038/s42003-022-03897-6 (PMC9452508; doi:10.1038/s42003-022-03897-6)
Supplement: Supplementary file 10 — Supplementary Data 7 [file 42003_2022_3897_MOESM10_ESM.xlsx]

## Sheet: sheet1
Supplementary Data 7: Origin of bacterial isolates (n=572) obtained in this study
test person	skin area	species	strain
1	Forehead	S. epidermidis	HAF1
1	Forehead	S. haemolyticus	HAF3
1	Forehead	S. epidermidis	HAF4
1	Forehead	S. epidermidis	HAF5
1	Cheek	S. epidermidis	HAC6
1	Cheek	S. epidermidis	HAC7
1	Cheek	S. epidermidis	HAC8
1	Cheek	S. epidermidis	HAC9
1	Cheek	S. epidermidis	HAC10
1	Forearm	S. haemolyticus	HAA11
1	Forearm	S. epidermidis	HAA12
1	Forearm	S. epidermidis	HAA13
1	Forearm	S. epidermidis	HAA14
1	Forearm	S. epidermidis	HAA15
1	Back	S. epidermidis	HAB16
1	Back	S. epidermidis	HAB17
1	Back	S. epidermidis	HAB18
1	Back	S. epidermidis	HAB19
1	Back	S. epidermidis	HAB20
2	Forehead	S. epidermidis	HAF21
2	Forehead	S. capitis	HAF22
2	Forehead	S. epidermidis	HAF23
2	Forehead	S. epidermidis	HAF24
2	Forehead	S. epidermidis	HAF25
2	Cheek	S. epidermidis	HAC26
2	Cheek	S. epidermidis	HAC27
2	Cheek	S. epidermidis	HAC28
2	Cheek	S. epidermidis	HAC29
2	Cheek	S. epidermidis	HAC30
2	Forearm	S. hominis	HAA31
2	Forearm	S. capitis	HAA32
2	Forearm	S. capitis	HAA33
2	Forearm	S. hominis	HAA34
2	Forearm	S. hominis	HAA35
2	Back	S. epidermidis	HAB36
2	Back	S. epidermidis	HAB37
2	Back	S. hominis	HAB38
2	Back	S. epidermidis	HAB39
2	Back	S. epidermidis	HAB40
3	Forehead	S. epidermidis	HAF41
3	Forehead	S. epidermidis	HAF42
3	Forehead	S. epidermidis	HAF43
3	Forehead	S. epidermidis	HAF44
3	Forehead	S. epidermidis	HAF45
3	Cheek	S. epidermidis	HAC46
3	Cheek	S. capitis	HAC47
3	Cheek	S. epidermidis	HAC48
3	Cheek	S. capitis	HAC49
3	Cheek	S. epidermidis	HAC50
3	Forearm	S. epidermidis	HAA51
3	Forearm	M. luteus	HAA52
3	Forearm	S. hominis	HAA53
3	Forearm	S. hominis	HAA54
3	Forearm	S. epidermidis	HAA55
3	Back	S. capitis	HAB56
3	Back	S. capitis	HAB57
3	Back	M. luteus	HAB58
3	Back	S. aureus	HAB59
3	Back	S. epidermidis	HAB60
4	Forehead	S. epidermidis	HAF61
4	Forehead	S. epidermidis	HAF62
4	Forehead	S. capitis	HAF63
4	Cheek	S. epidermidis	HAC66
4	Cheek	S. epidermidis	HAC67
4	Cheek	S. epidermidis	HAC68
4	Cheek	S. epidermidis	HAC69
4	Cheek	S. epidermidis	HAC70
4	Forearm	S. hominis	HAA71
4	Forearm	S. epidermidis	HAA72
4	Forearm	S. hominis	HAA73
4	Forearm	S. hominis	HAA74
4	Forearm	M. luteus	HAA75
4	Back	S. epidermidis	HAB76
4	Back	S. epidermidis	HAB77
4	Back	Staphylococcus sp.	HAB78
5	Forehead	S. epidermidis	HAF81
5	Forehead	S. epidermidis	HAF82
5	Forehead	S. epidermidis	HAF83
5	Forehead	S. epidermidis	HAF84
5	Forehead	S. epidermidis	HAF85
5	Cheek	S. epidermidis	HAC86
5	Cheek	S. epidermidis	HAC87
5	Cheek	S. epidermidis	HAC88
5	Cheek	S. epidermidis	HAC89
5	Cheek	S. epidermidis	HAC90
5	Forearm	S. epidermidis	HAA91
5	Forearm	S. hominis	HAA92
5	Forearm	S. epidermidis	HAA93
5	Forearm	S. epidermidis	HAA94
5	Forearm	S. hominis	HAA95
5	Back	S. epidermidis	HAB96
5	Back	S. epidermidis	HAB97
5	Back	S. epidermidis	HAB98
5	Back	S. epidermidis	HAB99
5	Back	S. epidermidis	HAB100
6	Forehead	S. epidermidis	HAF101
6	Forehead	S. epidermidis	HAF102
6	Forehead	S. simulans	HAF103
6	Forehead	S. epidermidis	HAF104
6	Forehead	S. epidermidis	HAF105
6	Cheek	S. epidermidis	HAC106
6	Cheek	S. epidermidis	HAC107
6	Cheek	S. epidermidis	HAC108
6	Cheek	S. epidermidis	HAC109
6	Cheek	S. epidermidis	HAC110
6	Forearm	S. hominis	HAA111
6	Forearm	Candida sp.	HAA112
6	Forearm	Candida sp.	HAA113
6	Forearm	Staphylococcus sp.	HAA114
6	Forearm	Staphylococcus sp.	HAA115
6	Back	S. hominis	HAB116
7	Forehead	S. saprophyticus	HAF121
7	Forehead	S. saprophyticus	HAF122
7	Forehead	S. saprophyticus	HAF123
7	Forehead	S. saprophyticus	HAF124
7	Forehead	S. saprophyticus	HAF125
7	Cheek	S. saprophyticus	HAC126
7	Cheek	S. saprophyticus	HAC127
7	Cheek	S. saprophyticus	HAC128
7	Cheek	S. saprophyticus	HAC129
7	Cheek	S. saprophyticus	HAC130
7	Forearm	S. saprophyticus	HAA131
7	Forearm	S. saprophyticus	HAA132
7	Forearm	S. saprophyticus	HAA133
7	Forearm	S. hominis	HAA134
7	Forearm	S. hominis	HAA135
7	Back	S. saprophyticus	HAB136
7	Back	S. saprophyticus	HAB137
7	Back	S. saprophyticus	HAB138
7	Back	S. saprophyticus	HAB139
7	Back	S. saprophyticus	HAB140
8	Forehead	S. epidermidis	HAF141
8	Forehead	S. epidermidis	HAF142
8	Forehead	S. epidermidis	HAF143
8	Forehead	S. epidermidis	HAF144
8	Forehead	S. epidermidis	HAF145
8	Cheek	S. epidermidis	HAC146
8	Cheek	S. epidermidis	HAC147
8	Cheek	S. epidermidis	HAC148
8	Cheek	S. epidermidis	HAC149
8	Cheek	S. epidermidis	HAC150
8	Forearm	S. hominis	HAA151
8	Forearm	S. epidermidis	HAA152
8	Forearm	S. hominis	HAA153
8	Forearm	S. hominis	HAA154
8	Back	S. hominis	HAB156
8	Back	S. epidermidis	HAB157
8	Back	S. epidermidis	HAB158
8	Back	S. epidermidis	HAB159
8	Back	S. capitis	HAB160
9	Forehead	S. epidermidis	HAF161
9	Forehead	S. epidermidis	HAF162
9	Forehead	S. epidermidis	HAF163
9	Forehead	S. epidermidis	HAF164
9	Forehead	S. epidermidis	HAF165
9	Cheek	S. epidermidis	HAC166
9	Cheek	S. epidermidis	HAC167
9	Cheek	S. epidermidis	HAC168
9	Cheek	S. epidermidis	HAC169
9	Cheek	S. epidermidis	HAC170
9	Forearm	S. epidermidis	HAA171
9	Forearm	S. epidermidis	HAA172
9	Forearm	S. epidermidis	HAA173
9	Forearm	S. epidermidis	HAA174
9	Forearm	S. epidermidis	HAA175
9	Back	S. epidermidis	HAB176
9	Back	S. capitis	HAB177
9	Back	S. epidermidis	HAB178
9	Back	S. epidermidis	HAB179
9	Back	S. capitis	HAB180
10	Forehead	S. capitis	HAF181
10	Forehead	S. capitis	HAF182
10	Forehead	S. epidermidis	HAF183
10	Forehead	S. epidermidis	HAF184
10	Forehead	S. epidermidis	HAF185
10	Cheek	S. capitis	HAC186
10	Cheek	S. epidermidis	HAC187
10	Cheek	S. epidermidis	HAC188
10	Cheek	S. capitis	HAC189
10	Cheek	S. epidermidis	HAC190
10	Forearm	M. luteus	HAA191
10	Forearm	M. luteus	HAA192
10	Forearm	S. hominis	HAA193
10	Forearm	S. hominis	HAA194
10	Forearm	S. epidermidis	HAA195
10	Back	S. epidermidis	HAB196
10	Back	S. epidermidis	HAB197
10	Back	S. capitis	HAB198
10	Back	S. epidermidis	HAB199
10	Back	S. capitis	HAB200
11	Forehead	S. epidermidis	HAF201
11	Forehead	S. epidermidis	HAF202
11	Forehead	S. epidermidis	HAF203
11	Forehead	S. epidermidis	HAF204
11	Forehead	S. epidermidis	HAF205
11	Cheek	S. epidermidis	HAC206
11	Cheek	S. epidermidis	HAC207
11	Cheek	S. epidermidis	HAC208
11	Cheek	S. epidermidis	HAC209
11	Cheek	S. epidermidis	HAC210
11	Forearm	S. hominis	HAA211
11	Forearm	S. hominis	HAA212
11	Forearm	S. hominis	HAA213
11	Forearm	S. epidermidis	HAA214
11	Forearm	S. hominis	HAA215
11	Back	S. epidermidis	HAB216
11	Back	S. epidermidis	HAB217
11	Back	S. hominis	HAB218
11	Back	S. epidermidis	HAB219
11	Back	S. epidermidis	HAB220
12	Forehead	S. epidermidis	HAF221
12	Forehead	S. epidermidis	HAF222
12	Forehead	S. epidermidis	HAF223
12	Forehead	S. epidermidis	HAF224
12	Forehead	S. epidermidis	HAF225
12	Cheek	S. epidermidis	HAC226
12	Cheek	S. epidermidis	HAC227
12	Cheek	S. epidermidis	HAC228
12	Cheek	S. epidermidis	HAC229
12	Cheek	S. epidermidis	HAC230
12	Forearm	S. epidermidis	HAA231
12	Forearm	S. epidermidis	HAA232
12	Forearm	S. epidermidis	HAA233
12	Forearm	S. epidermidis	HAA234
12	Forearm	S. hominis	HAA235
12	Back	S. epidermidis	HAB236
12	Back	S. epidermidis	HAB237
12	Back	S. epidermidis	HAB238
12	Back	S. epidermidis	HAB239
12	Back	S. epidermidis	HAB240
13	Forehead	S. epidermidis	HAF241
13	Forehead	S. epidermidis	HAF242
13	Forehead	S. epidermidis	HAF243
13	Forehead	S. epidermidis	HAF244
13	Forehead	S. capitis	HAF245
13	Cheek	S. epidermidis	HAC246
13	Cheek	S. epidermidis	HAC247
13	Cheek	S. epidermidis	HAC248
13	Cheek	S. epidermidis	HAC249
13	Cheek	S. epidermidis	HAC250
13	Forearm	S. hominis	HAA251
13	Forearm	S. epidermidis	HAA252
13	Forearm	S. haemolyticus	HAA253
13	Forearm	S. hominis	HAA254
13	Forearm	S. epidermidis	HAA255
13	Back	S. hominis	HAB256
13	Back	S. hominis	HAB257
13	Back	S. epidermidis	HAB258
13	Back	S. epidermidis	HAB259
13	Back	S. capitis	HAB260
14	Forehead	S. epidermidis	HAF261
14	Forehead	S. epidermidis	HAF262
14	Forehead	S. epidermidis	HAF263
14	Forehead	S. capitis	HAF264
14	Forehead	S. epidermidis	HAF265
14	Cheek	S. epidermidis	HAC266
14	Cheek	S. epidermidis	HAC267
14	Cheek	S. epidermidis	HAC268
14	Cheek	S. epidermidis	HAC269
14	Cheek	S. epidermidis	HAC270
14	Forearm	S. warneri	HAA271
14	Forearm	S. hominis	HAA272
14	Forearm	S. hominis	HAA273
14	Forearm	S. hominis	HAA274
14	Forearm	S. epidermidis	HAA275
14	Back	S. capitis	HAB276
14	Back	S. capitis	HAB277
14	Back	S. capitis	HAB278
14	Back	S. hominis	HAB279
14	Back	S. capitis	HAB280
15	Forehead	S. epidermidis	HAF281
15	Forehead	S. epidermidis	HAF282
15	Forehead	S. epidermidis	HAF283
15	Forehead	S. epidermidis	HAF284
15	Forehead	S. epidermidis	HAF285
15	Cheek	S. hominis	HAC286
15	Cheek	S. epidermidis	HAC287
15	Cheek	S. epidermidis	HAC288
15	Cheek	S. epidermidis	HAC289
15	Cheek	S. epidermidis	HAC290
15	Forearm	S. hominis	HAA291
15	Forearm	S. epidermidis	HAA292
15	Forearm	S. epidermidis	HAA293
15	Forearm	S. simulans	HAA294
15	Forearm	S. simulans	HAA295
15	Back	S. simulans	HAB296
15	Back	M. luteus	HAB297
16	Forehead	S. hominis	HAF301
16	Forehead	S. hominis	HAF302
16	Forehead	S. hominis	HAF303
16	Forehead	S. hominis	HAF304
16	Forehead	S. epidermidis	HAF305
16	Cheek	S. epidermidis	HAC306
16	Cheek	S. capitis	HAC307
16	Cheek	S. hominis	HAC308
16	Cheek	S. epidermidis	HAC309
16	Cheek	S. epidermidis	HAC310
16	Forearm	S. haemolyticus	HAA311
16	Forearm	S. hominis	HAA312
16	Forearm	S. warneri	HAA313
16	Forearm	S. haemolyticus	HAA314
16	Forearm	S. epidermidis	HAA315
16	Back	S. epidermidis	HAB316
16	Back	S. epidermidis	HAB317
16	Back	S. epidermidis	HAB318
16	Back	S. epidermidis	HAB319
16	Back	S. epidermidis	HAB320
17	Forehead	S. epidermidis	HAF321
17	Forehead	S. capitis	HAF322
17	Forehead	S. epidermidis	HAF323
17	Forehead	S. epidermidis	HAF324
17	Forehead	S. epidermidis	HAF325
17	Cheek	S. epidermidis	HAC326
17	Cheek	S. epidermidis	HAC327
17	Cheek	S. capitis	HAC328
17	Cheek	S. epidermidis	HAC329
17	Cheek	S. epidermidis	HAC330
17	Forearm	S. epidermidis	HAA331
17	Forearm	S. epidermidis	HAA332
17	Forearm	S. warneri	HAA333
17	Forearm	S. warneri	HAA334
17	Forearm	S. epidermidis	HAA335
17	Back	S. epidermidis	HAB336
17	Back	S. capitis	HAB337
17	Back	S. epidermidis	HAB338
17	Back	S. epidermidis	HAB339
17	Back	S. epidermidis	HAB340
18	Forehead	S. epidermidis	HAF341
18	Forehead	S. epidermidis	HAF342
18	Forehead	S. epidermidis	HAF343
18	Forehead	S. epidermidis	HAF344
18	Forehead	S. epidermidis	HAF345
18	Cheek	S. capitis	HAC346
18	Cheek	S. capitis	HAC347
18	Cheek	S. epidermidis	HAC348
18	Cheek	S. capitis	HAC349
18	Cheek	S. capitis	HAC350
18	Forearm	S. epidermidis	HAA351
18	Forearm	S. hominis	HAA352
18	Forearm	S. epidermidis	HAA353
18	Forearm	S. hominis	HAA354
18	Forearm	S. epidermidis	HAA355
18	Back	S. epidermidis	HAB356
18	Back	S. epidermidis	HAB357
18	Back	S. epidermidis	HAB358
18	Back	S. epidermidis	HAB359
18	Back	S. epidermidis	HAB360
19	Forehead	S. epidermidis	HAF361
19	Forehead	S. epidermidis	HAF362
19	Forehead	S. epidermidis	HAF363
19	Forehead	S. epidermidis	HAF364
19	Forehead	S. epidermidis	HAF365
19	Cheek	S. epidermidis	HAC366
19	Cheek	S. epidermidis	HAC367
19	Cheek	S. epidermidis	HAC368
19	Cheek	S. epidermidis	HAC369
19	Cheek	S. epidermidis	HAC370
19	Forearm	S. epidermidis	HAA371
19	Forearm	S. hominis	HAA372
19	Forearm	S. epidermidis	HAA373
19	Forearm	S. hominis	HAA374
19	Forearm	S. epidermidis	HAA375
19	Back	S. epidermidis	HAB376
19	Back	S. capitis	HAB377
19	Back	M. luteus	HAB378
19	Back	S. epidermidis	HAB379
19	Back	S. epidermidis	HAB380
20	Forehead	S. epidermidis	HAF381
20	Forehead	S. epidermidis	HAF382
20	Forehead	S. epidermidis	HAF383
20	Forehead	S. epidermidis	HAF384
20	Forehead	S. epidermidis	HAF385
20	Cheek	S. epidermidis	HAC386
20	Cheek	S. epidermidis	HAC387
20	Cheek	S. warneri	HAC388
20	Cheek	S. epidermidis	HAC389
20	Cheek	S. warneri	HAC390
20	Forearm	S. hominis	HAA391
20	Forearm	S. hominis	HAA392
20	Forearm	S. epidermidis	HAA393
20	Forearm	S. epidermidis	HAA394
20	Forearm	S. hominis	HAA395
20	Back	S. warneri	HAB396
21	Forehead	S. capitis	HAF401
21	Forehead	S. capitis	HAF402
21	Forehead	S. capitis	HAF403
21	Cheek	S. epidermidis	HAC406
21	Cheek	S. epidermidis	HAC407
21	Cheek	S. epidermidis	HAC408
21	Cheek	S. epidermidis	HAC409
21	Cheek	S. epidermidis	HAC410
21	Forearm	S. hominis	HAA411
21	Forearm	S. hominis	HAA412
21	Forearm	S. epidermidis	HAA413
21	Forearm	S. epidermidis	HAA414
21	Forearm	S. epidermidis	HAA415
21	Back	S. hominis	HAB416
21	Back	S. hominis	HAB417
22	Forehead	S. epidermidis	HAF421
22	Forehead	S. epidermidis	HAF422
22	Forehead	S. epidermidis	HAF423
22	Forehead	S. epidermidis	HAF424
22	Forehead	S. epidermidis	HAF425
22	Cheek	S. epidermidis	HAC426
22	Cheek	S. epidermidis	HAC427
22	Cheek	S. epidermidis	HAC428
22	Cheek	S. epidermidis	HAC429
22	Cheek	S. epidermidis	HAC430
22	Forearm	M. luteus	HAA431
22	Forearm	S. capitis	HAA432
22	Forearm	M. luteus	HAA433
22	Forearm	M. luteus	HAA434
22	Back	S. epidermidis	HAB436
22	Back	S. epidermidis	HAB437
22	Back	S. epidermidis	HAB438
22	Back	S. epidermidis	HAB439
22	Back	S. epidermidis	HAB440
23	Forehead	S. epidermidis	HAF441
23	Forehead	S. epidermidis	HAF442
23	Forehead	S. epidermidis	HAF443
23	Forehead	S. epidermidis	HAF444
23	Forehead	S. epidermidis	HAF445
23	Cheek	S. epidermidis	HAC446
23	Cheek	S. epidermidis	HAC447
23	Cheek	S. epidermidis	HAC448
23	Cheek	S. epidermidis	HAC449
23	Cheek	S. epidermidis	HAC450
23	Forearm	S. epidermidis	HAA451
23	Forearm	S. epidermidis	HAA452
23	Forearm	S. epidermidis	HAA453
23	Forearm	S. epidermidis	HAA454
23	Forearm	S. haemolyticus	HAA455
23	Back	S. hominis	HAB456
23	Back	S. epidermidis	HAB457
23	Back	S. capitis	HAB458
23	Back	S. capitis	HAB459
23	Back	S. capitis	HAB460
24	Forehead	S. hominis	HAF461
24	Forehead	S. capitis	HAF462
24	Forehead	S. hominis	HAF463
24	Forehead	S. hominis	HAF464
24	Forehead	S. epidermidis	HAF465
24	Cheek	S. hominis	HAC466
24	Cheek	S. hominis	HAC467
24	Cheek	S. hominis	HAC468
24	Cheek	S. hominis	HAC469
24	Cheek	S. capitis	HAC470
24	Forearm	S. haemolyticus	HAA471
24	Forearm	S. haemolyticus	HAA472
24	Forearm	S. hominis	HAA473
24	Forearm	S. haemolyticus	HAA474
24	Forearm	S. haemolyticus	HAA475
24	Back	S. hominis	HAB476
24	Back	S. epidermidis	HAB477
24	Back	S. hominis	HAB478
24	Back	S. hominis	HAB479
24	Back	S. haemolyticus	HAB480
25	Forehead	S. epidermidis	HAF481
25	Forehead	S. epidermidis	HAF482
25	Forehead	S. epidermidis	HAF483
25	Forehead	S. epidermidis	HAF484
25	Forehead	S. epidermidis	HAF485
25	Cheek	S. epidermidis	HAC486
25	Cheek	S. epidermidis	HAC487
25	Cheek	S. epidermidis	HAC488
25	Cheek	S. haemolyticus	HAC489
25	Cheek	S. epidermidis	HAC490
25	Forearm	S. haemolyticus	HAA491
25	Forearm	S. epidermidis	HAA492
25	Forearm	S. hominis	HAA493
25	Forearm	S. epidermidis	HAA494
25	Forearm	S. epidermidis	HAA495
25	Back	S. epidermidis	HAB496
25	Back	S. epidermidis	HAB497
25	Back	S. epidermidis	HAB498
25	Back	S. epidermidis	HAB499
25	Back	S. epidermidis	HAB500
26	Forehead	S. capitis	HAF501
26	Forehead	S. epidermidis	HAF502
26	Forehead	S. epidermidis	HAF503
26	Forehead	S. capitis	HAF504
26	Forehead	S. epidermidis	HAF505
26	Cheek	S. capitis	HAC506
26	Cheek	S. capitis	HAC507
26	Cheek	S. capitis	HAC508
26	Cheek	S. capitis	HAC509
26	Cheek	S. capitis	HAC510
26	Forearm	S. hominis	HAA511
26	Forearm	S. epidermidis	HAA512
26	Forearm	S. hominis	HAA513
26	Forearm	S. hominis	HAA514
26	Forearm	S. epidermidis	HAA515
26	Back	S. capitis	HAB516
26	Back	S. hominis	HAB517
26	Back	S. hominis	HAB518
26	Back	S. hominis	HAB519
26	Back	S. hominis	HAB520
27	Forehead	S. epidermidis	HAF521
27	Forehead	S. epidermidis	HAF522
27	Forehead	S. epidermidis	HAF523
27	Forehead	S. epidermidis	HAF524
27	Forehead	S. epidermidis	HAF525
27	Cheek	S. epidermidis	HAC526
27	Cheek	S. epidermidis	HAC527
27	Cheek	S. epidermidis	HAC528
27	Cheek	S. epidermidis	HAC529
27	Cheek	S. epidermidis	HAC530
27	Forearm	S. epidermidis	HAA531
27	Forearm	S. epidermidis	HAA532
27	Forearm	S. epidermidis	HAA533
27	Forearm	S. epidermidis	HAA534
27	Forearm	S. epidermidis	HAA535
27	Back	S. epidermidis	HAB536
27	Back	S. epidermidis	HAB537
27	Back	S. epidermidis	HAB538
27	Back	S. epidermidis	HAB539
27	Back	S. epidermidis	HAB540
28	Forehead	S. epidermidis	HAF541
28	Forehead	S. epidermidis	HAF542
28	Forehead	S. epidermidis	HAF543
28	Forehead	S. capitis	HAF544
28	Forehead	S. epidermidis	HAF545
28	Cheek	S. epidermidis	HAC546
28	Cheek	S. epidermidis	HAC547
28	Cheek	S. epidermidis	HAC548
28	Cheek	S. epidermidis	HAC549
28	Cheek	S. epidermidis	HAC550
28	Forearm	S. epidermidis	HAA551
28	Forearm	S. hominis	HAA552
28	Forearm	S. hominis	HAA553
28	Forearm	S. hominis	HAA554
28	Forearm	S. hominis	HAA555
28	Back	S. epidermidis	HAB556
28	Back	S. epidermidis	HAB557
28	Back	S. epidermidis	HAB558
28	Back	S. epidermidis	HAB559
28	Back	S. epidermidis	HAB560
29	Forehead	S. epidermidis	HAF561
29	Forehead	S. epidermidis	HAF562
29	Forehead	S. epidermidis	HAF563
29	Forehead	S. epidermidis	HAF564
29	Forehead	S. epidermidis	HAF565
29	Cheek	S. epidermidis	HAC566
29	Cheek	S. epidermidis	HAC567
29	Cheek	S. epidermidis	HAC568
29	Cheek	S. epidermidis	HAC569
29	Cheek	S. epidermidis	HAC570
29	Forearm	S. hominis	HAA571
29	Forearm	S. epidermidis	HAA572
29	Forearm	S. hominis	HAA573
29	Forearm	S. epidermidis	HAA574
29	Forearm	S. epidermidis	HAA575
29	Back	S. epidermidis	HAB576
29	Back	S. epidermidis	HAB577
29	Back	S. epidermidis	HAB578
29	Back	S. epidermidis	HAB579
29	Back	S. haemolyticus	HAB580
30	Forehead	S. hominis	HAF581
30	Forehead	S. epidermidis	HAF582
30	Forehead	S. epidermidis	HAF583
30	Forehead	S. hominis	HAF584
30	Forehead	S. epidermidis	HAF585
30	Cheek	S. hominis	HAC586
30	Cheek	S. epidermidis	HAC587
30	Cheek	S. epidermidis	HAC588
30	Cheek	S. capitis	HAC589
30	Cheek	S. epidermidis	HAC590
30	Forearm	S. hominis	HAA591
30	Forearm	S. capitis	HAA592
30	Forearm	S. hominis	HAA593
30	Forearm	S. epidermidis	HAA594
30	Forearm	S. hominis	HAA595
