# Supplementary material for: Interference and co-existence of staphylococci and Cutibacterium acnes within the healthy human skin microbiome
Source: Commun Biol. 2022 Sep 7;5:923. doi: 10.1038/s42003-022-03897-6 (PMC9452508; doi:10.1038/s42003-022-03897-6)
Supplement: Supplementary file 11 — Supplementary Data 8 [file 42003_2022_3897_MOESM11_ESM.xlsx]

## Sheet: sheet1
Supplementary Data 8: Database accession numbers of 286 S. epidermidis genomes taken for phylogenetic analyses of this study
GenBank assembly ID	GenBank release ID	RefSeq assembly ID	RefSeq release ID
GCA_000007645.1	8448	GCF_000007645.1	29228
GCA_000011925.1	12728	GCF_000011925.1	33028
GCA_000177115.1	222198	GCF_000177115.1	222218
GCA_000186205.2	338328	GCF_000186205.1	462608
GCA_000221685.2	335588	GCF_000221685.1	468248
GCA_000221705.2	337028	GCF_000221705.1	468228
GCA_000247065.2	430268	GCF_000247065.1	475168
GCA_000247185.2	430398	GCF_000247185.1	475288
GCA_000247205.2	430418	GCF_000247205.1	475308
GCA_000276025.1	396498	GCF_000276025.1	485188
GCA_000276125.1	396598	GCF_000276125.1	485088
GCA_000276165.1	396638	GCF_000276165.1	485048
GCA_000276185.1	396658	GCF_000276185.1	485028
GCA_000276205.1	396678	GCF_000276205.1	485008
GCA_000276225.1	396698	GCF_000276225.1	484988
GCA_000276245.1	396718	GCF_000276245.1	484968
GCA_000276265.1	396738	GCF_000276265.1	484948
GCA_000276305.1	396778	GCF_000276305.1	484908
GCA_000276325.1	396798	GCF_000276325.1	484888
GCA_000276345.1	396818	GCF_000276345.1	484868
GCA_000276365.1	396838	GCF_000276365.1	484848
GCA_000276385.1	396858	GCF_000276385.1	484828
GCA_000276425.1	396898	GCF_000276425.1	484788
GCA_000276445.1	396918	GCF_000276445.1	484768
GCA_000276465.1	396938	GCF_000276465.1	484748
GCA_000276485.1	396958	GCF_000276485.1	484728
GCA_000276505.1	396978	GCF_000276505.1	484708
GCA_000276525.1	396998	GCF_000276525.1	484688
GCA_000276545.1	397018	GCF_000276545.1	484668
GCA_000314715.2	534798	GCF_000314715.2	540218
GCA_000362145.1	586258	GCF_000362145.1	660978
GCA_000418125.2	855518	GCF_000418125.2	858048
GCA_000627055.1	998408	GCF_000627055.1	1353488
GCA_000703025.1	1110058	GCF_000703025.1	1139578
GCA_000705035.1	1118218	GCF_000705035.1	1353668
GCA_000705055.1	1118238	GCF_000705055.1	1353688
GCA_000751035.1	1199048	GCF_000751035.1	1490878
GCA_000759555.1	1315508	GCF_000759555.1	1490858
GCA_000783535.2	5908028	GCF_000783535.2	5922678
GCA_000966715.1	1714798	GCF_000966715.1	1720858
GCA_000966755.1	1714858	GCF_000966755.1	1720558
GCA_000966765.1	1714868	GCF_000966765.1	1720938
GCA_001298115.1	2343338	GCF_001298115.1	2369808
GCA_001431005.1	2570988	GCF_001431005.1	2640018
GCA_001465375.1	2721678	GCF_001465375.1	2845538
GCA_001469315.1	2726498	GCF_001469315.1	2845738
GCA_001473265.2	5909548	GCF_001473265.2	5923078
GCA_001476515.1	2734218	GCF_001476515.1	2746368
GCA_001476525.1	2734238	GCF_001476525.1	2745328
GCA_001516785.1	2791188	GCF_001516785.1	2798468
GCA_001651265.1	3270818	GCF_001651265.1	3273028
GCA_001658465.1	3287698	GCF_001658465.1	3293908
GCA_001658525.1	3287758	GCF_001658525.1	3292698
GCA_001658565.1	3287808	GCF_001658565.1	3299948
GCA_001659475.1	3288718	GCF_001659475.1	3294228
GCA_001659505.1	3288748	GCF_001659505.1	3295228
GCA_001956655.2	4132598	GCF_001956655.1	13899748
GCA_002085695.1	4353898	GCF_002085695.1	4357758
GCA_002087975.1	4356518	GCF_002087975.1	4369818
GCA_002156425.1	4498858	GCF_002156425.1	4529618
GCA_002215535.1	4675468	GCF_002215535.1	4677228
GCA_002221835.1	4785818	GCF_002221835.1	4831268
GCA_002288605.1	4994668	GCF_002288605.1	4995628
GCA_002417645.1	5160308	GCF_002417645.1	5238248
GCA_002749455.1	5609648	GCF_002749455.1	5615718
GCA_002749515.1	5609708	GCF_002749515.1	5615698
GCA_002750015.1	5610548	GCF_002750015.1	5632318
GCA_002750025.1	5610578	GCF_002750025.1	5631358
GCA_002750035.1	5610558	GCF_002750035.1	5631918
GCA_002750045.1	5610598	GCF_002750045.1	5632378
GCA_002750095.1	5610618	GCF_002750095.1	5633038
GCA_002750115.1	5610638	GCF_002750115.1	5633098
GCA_002750125.1	5610658	GCF_002750125.1	5631958
GCA_002750145.1	5610678	GCF_002750145.1	5631418
GCA_002750175.1	5610708	GCF_002750175.1	5632018
GCA_002750185.1	5610718	GCF_002750185.1	5633158
GCA_002750215.1	5610758	GCF_002750215.1	5632038
GCA_002750225.1	5610748	GCF_002750225.1	5632398
GCA_002750255.1	5610778	GCF_002750255.1	5631458
GCA_002750265.1	5610798	GCF_002750265.1	5632538
GCA_002750285.2	8167698	GCF_002750285.2	8179948
GCA_002750305.2	8167738	GCF_002750305.2	8180688
GCA_002750335.1	5610888	GCF_002750335.1	5633338
GCA_002750355.1	5610898	GCF_002750355.1	5632598
GCA_002750395.1	5610918	GCF_002750395.1	5632658
GCA_002752825.1	5618518	GCF_002752825.1	5631778
GCA_002752835.2	8167718	GCF_002752835.2	8180268
GCA_002752875.2	8167678	GCF_002752875.2	8180048
GCA_002799485.1	5686508	GCF_002799485.1	5693828
GCA_002799505.1	5686538	GCF_002799505.1	5696288
GCA_002850315.1	5827928	GCF_002850315.1	5858038
GCA_002944995.1	6087968	GCF_002944995.1	6150598
GCA_002954055.1	6102348	GCF_002954055.1	6163968
GCA_003035325.1	6335188	GCF_003035325.1	6371968
GCA_003038655.1	6339378	GCF_003038655.1	6368568
GCA_003325735.1	6903578	GCF_003325735.1	6915868
GCA_003426645.1	7136708	GCF_003426645.1	7249718
GCA_003577845.1	7468198	GCF_003577845.1	7484008
GCA_003578065.1	7468448	GCF_003578065.1	7484328
GCA_003687235.1	7633428	GCF_003687235.1	7638658
GCA_003725355.1	7787678	GCF_003725355.1	7837248
GCA_003812425.1	7901978	GCF_003812425.1	7936088
GCA_003856395.1	7978028	GCF_003856395.1	7982418
GCA_003856455.1	7978088	GCF_003856455.1	7982818
GCA_003860105.1	7982098	GCF_003860105.1	7987578
GCA_003956805.1	8108838	GCF_003956805.1	8135798
GCA_003956965.1	8108978	GCF_003956965.1	8135858
GCA_003980285.1	8163058	GCF_003980285.1	8178678
GCA_004323055.1	8703178	GCF_004323055.1	8708438
GCA_004323075.1	8703198	GCF_004323075.1	8709018
GCA_004323085.1	8703208	GCF_004323085.1	8708778
GCA_004329085.1	8711138	GCF_004329085.1	8734508
GCA_004329135.1	8711218	GCF_004329135.1	8735408
GCA_004329455.1	8711448	GCF_004329455.1	8735068
GCA_004329475.1	8711468	GCF_004329475.1	8735448
GCA_004920265.1	9499518	GCF_004920265.1	9571898
GCA_006094375.1	10959768	GCF_006094375.1	11020258
GCA_006151885.1	11021908	GCF_006151885.1	11098858
GCA_006337205.1	11215858	GCF_006337205.1	11389048
GCA_006337225.1	11215878	GCF_006337225.1	11389108
GCA_006742205.1	11805128	GCF_006742205.1	11981598
GCA_007665715.1	12801598	GCF_007665715.1	13039788
GCA_007665785.1	12801638	GCF_007665785.1	13038348
GCA_007665825.1	12801698	GCF_007665825.1	13039848
GCA_007666105.1	12801978	GCF_007666105.1	13039328
GCA_007666125.1	12801998	GCF_007666125.1	13039868
GCA_007666195.1	12802058	GCF_007666195.1	13038388
GCA_007666305.1	12802138	GCF_007666305.1	13039408
GCA_007666345.1	12802218	GCF_007666345.1	13039428
GCA_007666395.1	12802258	GCF_007666395.1	13038408
GCA_007666445.1	12802298	GCF_007666445.1	13039908
GCA_007666585.1	12802438	GCF_007666585.1	13041718
GCA_007666595.1	12802468	GCF_007666595.1	13039948
GCA_007666645.1	12802498	GCF_007666645.1	13039968
GCA_007666715.1	12802578	GCF_007666715.1	13039488
GCA_007666855.1	12802718	GCF_007666855.1	13042438
GCA_007666895.1	12802768	GCF_007666895.1	13040028
GCA_007666905.1	12802778	GCF_007666905.1	13038748
GCA_007666985.1	12802838	GCF_007666985.1	13039528
GCA_007667095.1	12802958	GCF_007667095.1	13038488
GCA_007667145.1	12802998	GCF_007667145.1	13038768
GCA_007667225.1	12803098	GCF_007667225.1	13038808
GCA_007667235.1	12803118	GCF_007667235.1	13040068
GCA_007667255.1	12803138	GCF_007667255.1	13039568
GCA_007667315.1	12803238	GCF_007667315.1	13039608
GCA_007667525.1	12803538	GCF_007667525.1	13041798
GCA_007667855.1	12804038	GCF_007667855.1	13040148
GCA_007668135.1	12804338	GCF_007668135.1	13040198
GCA_007672405.1	12808638	GCF_007672405.1	13041838
GCA_007672455.1	12808678	GCF_007672455.1	13041298
GCA_007672775.1	12808978	GCF_007672775.1	13038828
GCA_007672815.1	12809118	GCF_007672815.1	13042618
GCA_007672825.1	12809038	GCF_007672825.1	13041898
GCA_007672915.1	12809278	GCF_007672915.1	13038788
GCA_007672965.1	12809198	GCF_007672965.1	13038868
GCA_007673315.1	12809518	GCF_007673315.1	13042718
GCA_007673495.1	12809758	GCF_007673495.1	13041978
GCA_007673505.1	12809738	GCF_007673505.1	13042758
GCA_007673555.1	12809808	GCF_007673555.1	13042038
GCA_007673575.1	12809778	GCF_007673575.1	13038848
GCA_007673825.1	12810058	GCF_007673825.1	13039648
GCA_007673845.1	12810198	GCF_007673845.1	13038988
GCA_007673895.1	12810258	GCF_007673895.1	13039688
GCA_007673995.1	12810298	GCF_007673995.1	13038908
GCA_007674005.1	12810218	GCF_007674005.1	13039028
GCA_007674085.1	12810318	GCF_007674085.1	13039068
GCA_007676715.1	12813078	GCF_007676715.1	13040338
GCA_007677005.1	12813498	GCF_007677005.1	13040378
GCA_007677025.1	12813538	GCF_007677025.1	13040938
GCA_007677215.1	12813918	GCF_007677215.1	13042078
GCA_007677245.1	12813978	GCF_007677245.1	13039168
GCA_007677255.1	12813858	GCF_007677255.1	13039108
GCA_007677315.1	12813938	GCF_007677315.1	13038608
GCA_007677575.1	12814338	GCF_007677575.1	13050538
GCA_007677635.1	12814378	GCF_007677635.1	13039208
GCA_007678155.1	12815018	GCF_007678155.1	13040598
GCA_007678185.1	12815038	GCF_007678185.1	13039728
GCA_007678235.1	12815078	GCF_007678235.1	13039228
GCA_007678315.1	12815158	GCF_007678315.1	13038668
GCA_007678415.1	12815298	GCF_007678415.1	13039268
GCA_007678685.1	12815558	GCF_007678685.1	13039748
GCA_007678735.1	12815618	GCF_007678735.1	13042838
GCA_007678985.1	12815858	GCF_007678985.1	13042218
GCA_007679405.1	12816318	GCF_007679405.1	13039348
GCA_008727015.1	14133488	GCF_008727015.1	14240558
GCA_008922045.1	14346058	GCF_008922045.1	14454898
GCA_008922095.1	14346118	GCF_008922095.1	14455138
GCA_008922155.1	14346178	GCF_008922155.1	14454538
GCA_008922175.1	14346218	GCF_008922175.1	14455178
GCA_008922205.1	14346238	GCF_008922205.1	14454858
GCA_008922245.1	14346298	GCF_008922245.1	14454558
GCA_008922285.1	14346358	GCF_008922285.1	14454418
GCA_008922345.1	14346438	GCF_008922345.1	14454238
GCA_008922365.1	14346478	GCF_008922365.1	14454458
GCA_008922385.1	14346548	GCF_008922385.1	14454598
GCA_008922415.1	14346558	GCF_008922415.1	14454258
GCA_008922455.1	14346618	GCF_008922455.1	14455198
GCA_008922485.1	14346638	GCF_008922485.1	14454278
GCA_008922505.1	14346658	GCF_008922505.1	14454298
GCA_008922565.1	14346798	GCF_008922565.1	14454618
GCA_008922605.1	14346828	GCF_008922605.1	14454958
GCA_008922645.1	14346868	GCF_008922645.1	14455238
GCA_008922665.1	14346898	GCF_008922665.1	14454638
GCA_008922755.1	14346978	GCF_008922755.1	14455018
GCA_008922785.1	14347028	GCF_008922785.1	14455038
GCA_008922805.1	14347058	GCF_008922805.1	14454358
GCA_008922845.1	14347078	GCF_008922845.1	14455058
GCA_008922855.1	14347098	GCF_008922855.1	14454678
GCA_008923005.1	14347298	GCF_008923005.1	14454758
GCA_008923075.1	14347378	GCF_008923075.1	14455118
GCA_008923085.1	14347388	GCF_008923085.1	14455338
GCA_008923125.1	14347418	GCF_008923125.1	14454818
GCA_009026045.1	14470748	GCF_009026045.1	14633528
GCA_009026065.1	14470758	GCF_009026065.1	14633588
GCA_009026095.1	14470778	GCF_009026095.1	14633548
GCA_009663955.1	15412338	GCF_009663955.1	15416488
GCA_009685135.1	15470998	GCF_009685135.1	15503488
GCA_009757165.1	15635218	GCF_009757165.1	15642968
GCA_009757185.1	15635098	GCF_009757185.1	15642948
GCA_009769015.1	15647928	GCF_009769015.1	15724908
GCA_009769125.1	15648048	GCF_009769125.1	15724968
GCA_009873455.1	15793498	GCF_009873455.1	15835978
GCA_009896875.1	15845788	GCF_009896875.1	15946018
GCA_009896905.1	15845808	GCF_009896905.1	15944938
GCA_009896965.1	15845878	GCF_009896965.1	15945678
GCA_009896975.1	15845888	GCF_009896975.1	15945298
GCA_009897005.1	15845908	GCF_009897005.1	15946618
GCA_009897025.1	15845938	GCF_009897025.1	15945558
GCA_009897035.1	15845948	GCF_009897035.1	15945818
GCA_009897065.1	15845988	GCF_009897065.1	15945378
GCA_009897075.1	15845978	GCF_009897075.1	15945698
GCA_009897085.1	15846008	GCF_009897085.1	15944998
GCA_009897125.1	15846028	GCF_009897125.1	15946218
GCA_009897195.1	15846108	GCF_009897195.1	15946418
GCA_009897235.1	15846148	GCF_009897235.1	15945858
GCA_009897305.1	15846208	GCF_009897305.1	15945318
GCA_009897315.1	15846238	GCF_009897315.1	15945638
GCA_009897335.1	15846248	GCF_009897335.1	15945178
GCA_009897365.1	15846268	GCF_009897365.1	15945198
GCA_009897375.1	15846288	GCF_009897375.1	15946138
GCA_009897425.1	15846348	GCF_009897425.1	15945898
GCA_009897435.1	15846368	GCF_009897435.1	15945938
GCA_009897505.1	15846428	GCF_009897505.1	15945778
GCA_009897515.1	15846448	GCF_009897515.1	15945978
GCA_009897605.1	15846528	GCF_009897605.1	15945798
GCA_009897655.1	15846588	GCF_009897655.1	15945658
GCA_009897685.1	15846618	GCF_009897685.1	15945238
GCA_009897805.1	15846728	GCF_009897805.1	15946298
GCA_009897825.1	15846778	GCF_009897825.1	15946338
GCA_009897935.1	15846868	GCF_009897935.1	15946118
GCA_009897975.1	15846908	GCF_009897975.1	15946458
GCA_009898025.1	15846968	GCF_009898025.1	15946698
GCA_009898055.1	15846988	GCF_009898055.1	15946758
GCA_009898075.1	15847008	GCF_009898075.1	15946658
GCA_009898145.1	15847068	GCF_009898145.1	15946738
GCA_009932695.1	15955478	GCF_009932695.1	16068368
GCA_011038575.1	17292118	GCF_011038575.1	17321818
GCA_900086615.2	15571158	GCF_900086615.2	15615208
GCA_900108795.1	4150398	GCF_900108795.1	4158478
GCA_900113395.1	3702968	GCF_900113395.1	3911938
GCA_900169475.1	4296028	GCF_900169475.1	4312408
GCA_900199525.1	5736968	GCF_900199525.1	5776408
GCA_900205795.1	5737008	GCF_900205795.1	5776128
GCA_900205815.1	5736948	GCF_900205815.1	5775688
GCA_900205825.1	5736868	GCF_900205825.1	5776368
GCA_900205845.1	5736988	GCF_900205845.1	5776428
GCA_900458515.1	6983648	GCF_900458515.1	7005478
GCA_900458535.1	6992368	GCF_900458535.1	7028438
GCA_900458575.1	6995188	GCF_900458575.1	7029198
GCA_900458585.1	6990108	GCF_900458585.1	7029638
GCA_900458605.1	6983548	GCF_900458605.1	9067638
GCA_900458645.1	6992968	GCF_900458645.1	7029898
GCA_900458655.1	6989768	GCF_900458655.1	7027938
GCA_900638695.1	8125548	GCF_900638695.1	8157878
GCA_902159375.1	12023958	GCF_902159375.1	12153218
GCA_902159385.1	12023848	GCF_902159385.1	12152718
GCA_902159425.1	12023708	GCF_902159425.1	12153198
GCA_902164795.1	12053548	GCF_902164795.1	12152758
GCA_902166085.1	12056168	GCF_902166085.1	12153938
GCA_902363495.1	13202608	GCF_902363495.1	13336198
GCA_902509485.1	15581458	GCF_902509485.1	15589908
GCA_902509495.1	15581478	GCF_902509495.1	15589368
GCA_902509505.1	15581498	GCF_902509505.1	15589628
GCA_902509515.1	15581518	GCF_902509515.1	15589748
GCA_902509525.1	15581538	GCF_902509525.1	15589768
GCA_902509535.1	15581558	GCF_902509535.1	15589928
