# Supplementary material for: Interference and co-existence of staphylococci and Cutibacterium acnes within the healthy human skin microbiome
Source: Commun Biol. 2022 Sep 7;5:923. doi: 10.1038/s42003-022-03897-6 (PMC9452508; doi:10.1038/s42003-022-03897-6)
Supplement: Supplementary file 12 — Supplementary Data 9 [file 42003_2022_3897_MOESM12_ESM.xlsx]

## Sheet: sheet1
Supplementary Data 9: Accession numbers and SLST type assignments of 75 C. acnes genomes included in the pan-genome analysis of this study
Strain	SLST type	GenBank accession
KPA171202	H2	NC_006085
21_1_L1	H1	NZ_CP012351
266	A1	NC_017534
ATCC11828	K9	NC_017550
ATCC6919	A1	NZ_CP023676
EASDk81A	H1	JAJCVV
EASDk81B	K8	JAJCVU
EASDk81C	K1	JAJCVT
EPSSDk41A	K1	JAJCWP
HASDk1A	C2	JAJCWX
HASDk23A	H14	JAJCWU
PSSDk50A	K2	JAJCWK
PSSDk50B	D1	JAJCWJ
PSSDk50C	K1	JAJCWI
SASDk24A	H1	JAJCWS
SASDk40A	H1	JAJCWQ
SASDk57A	K30	JAJCWE
SASDk69A	H1	JAJCWA
SASDk73A	A1	JAJCVZ
SASDk73C	K7	JAJCVY
SASDk78B	A1	JAJCVW
SPSSDk64A	F26	JAJCWB
SPSSDk90A	H1	JAJCVQ
SPSSDk90B	D1	JAJCVP
ZH7	H1	JAGDNT
P8	H1	JAGDNS
P15	H1	JAGDNR
P31	F4	JAGDNQ
S2	H1	JAGDNP
HOL1	D1	JAGDNO
261	H1	JAGDNN
ZH8	C1	JAGDNM
S3	K31	JAGDNL
P38	K1	JAGDNK
ESL8	A1	JAGDNJ
N5	A1	JAGDNI
HS14	D1	JAGDNH
HS18	D1	JAGDNG
HS29	F4	JAGDNF
HS50	A1	JAGDNE
PMH5	L1	LJAS01
HL020PA1	A1	ADYO01
HL045PA1	C2	ADZA01
HL110PA2	E3	ADYY01
15.1.R1	C1	CP012355, CP012356
30.2.L1	D1	CP012350
HL025PA1	D1	ADYQ01
HL078PA1	B1	ADZG01
HL002PA1	F1	ADXW01
P.acn17	F5	CP003196
Prp-38	G1	AIJP01
HL110PA3	K2	ADYG01
J139	K8	ADFS01
HL001PA1	K1	ADZV01
HL042PA3	K2	AXZT01
HL050PA2	K4	ADYC01
HL060PA1	K1	ADYE01
HL082PA2	K6	ADZR01
HL103PA1	K1	ADWF01
HL202PA1	K13	AODB01
12.1.L1	A1	CP012354
11_90	H1	MVCG0
11_49	K1	MVCN0
11_79	K2	MVCO0
09_193	D1	LKVE01
SASDk4A	A1	JAJCWW
KASDk20A	C2	JAJCWV
EPSSDk41B	K1	JAJCWO
EPSSDk41C	A1	JAJCWN
KPSSDk44A	A1	JAJCWM
KPSSDk45A	A1	JAJCWL
PSSDk50D	K2	JAJCWH
PSSDk50E	K1	JAJCWG
PSSDk50F	D1	JAJCWF
PMH7	L1	LJAT01
