# Supplementary material for: Interference and co-existence of staphylococci and Cutibacterium acnes within the healthy human skin microbiome
Source: Commun Biol. 2022 Sep 7;5:923. doi: 10.1038/s42003-022-03897-6 (PMC9452508; doi:10.1038/s42003-022-03897-6)
Supplement: Supplementary file 13 — Supplementary Data 10 [file 42003_2022_3897_MOESM13_ESM.xlsx]

## Sheet: S10A
Supplementary data 10A: Determination of skin parameters for 30 healthy volunteers: bacterial load (colony forming unit (CFU) per cm2), skin hydration (Corneometer®), sebum content (Sebumeter®) (raw data for Figure 1C)
test person	skin site	CFU per cm2	Corneometer® (Corneometer units)	Sebumeter® (Sebumeter units)
1	back	65.0407	31.8	30
1	cheek	13407.4	6.6	248
1	forearm	65.8537	22.2	0
1	forehead	7689.39	48.8	129
2	back	49593.5	21.4	2.5
2	cheek	17886.2	46	58.5
2	forearm	2256.1	20.2	0.5
2	forehead	5802.2	42.6	66.5
3	back	22717.3	18.2	49.5
3	cheek	59349.6	22.2	42.5
3	forearm	717.932	21.8	0.5
3	forehead	26829.3	35	102
4	back	24.3902	39.4	7.5
4	cheek	146.341	37.2	12
4	forearm	13.4146	22.2	0.5
4	forehead	97.561	17	42
5	back	5054.95	25.2	19
5	cheek	29268.3	34.2	67.5
5	forearm	2378.05	36.2	0
5	forehead	13008.1	49.8	73.5
6	back	16.2602	37.2	31
6	cheek	121.951	48.6	52
6	forearm	3475.61	36.2	0
6	forehead	294.368	35.4	45.5
7	back	455.285	39.4	36.5
7	cheek	64227.6	17.2	8.5
7	forearm	270.33	26.6	0.5
7	forehead	24390.2	23.6	75.5
8	back	211.382	28.8	21
8	cheek	4000	21	62.5
8	forearm	67.6829	19.6	0.5
8	forehead	2600	52	175.5
9	back	105.691	37.6	4
9	cheek	12272.7	37.4	60
9	forearm	1097.56	18	0
9	forehead	357.724	54.6	122.5
10	back	934.959	46.2	27
10	cheek	15447.2	11.2	139
10	forearm	1031.25	19.4	0
10	forehead	38211.4	41	169
11	back	284.553	30.6	23
11	cheek	14074.1	58	86.5
11	forearm	281.868	30.2	0
11	forehead	9393.94	65.8	62
12	back	756.098	30.2	50
12	cheek	113.821	31.4	57.5
12	forearm	480.114	25	0
12	forehead	73.1707	49.4	160
13	back	113.821	44	87
13	cheek	15447.2	34.4	173.5
13	forearm	89.0244	24.2	0
13	forehead	626.016	29.2	123.5
14	back	2560	30	30.5
14	cheek	7727.27	27.4	128
14	forearm	92.0732	22.4	0.5
14	forehead	13777.8	25.6	148
15	back	97.561	27.4	0
15	cheek	89.4309	29.6	9
15	forearm	1105.56	12.6	0.5
15	forehead	130.081	33.8	9
16	back	715.447	45	27.5
16	cheek	707.317	18.2	48.5
16	forearm	94.5122	14.8	0
16	forehead	560.976	33.2	161.5
17	back	933.178	16.8	4
17	cheek	5142.86	16.6	9.5
17	forearm	169	17.4	0
17	forehead	13407.4	23	47.5
18	back	691.057	31.8	21.5
18	cheek	7234.85	21.6	3
18	forearm	731.707	60.8	2
18	forehead	2493.33	67.6	34
19	back	2310.18	22.8	6
19	cheek	6439.39	24.2	10
19	forearm	900	30.2	0
19	forehead	33333.3	38.2	21.5
20	back	8.13008	40.2	9
20	cheek	455.285	29.6	8.5
20	forearm	84.1463	23.8	0
20	forehead	845.528	35.6	35
21	back	24.3902	48.2	35
21	cheek	317.073	27.4	67
21	forearm	42.132	37.2	2
21	forehead	243.902	49.4	149
22	back	15447.2	41.8	50
22	cheek	60975.6	24.2	97
22	forearm	2134.15	27.6	1
22	forehead	111382	33.6	68
23	back	260.163	26.2	16.5
23	cheek	308.943	29.4	7
23	forearm	200	20.4	0
23	forehead	10530.3	29.6	30
24	back	682.927	60.8	10.5
24	cheek	365.854	15.4	45.5
24	forearm	61.5705	42.4	1
24	forehead	1349.59	31.8	208
25	back	373.984	39	18
25	cheek	1026.79	25	20
25	forearm	471.591	28.4	3
25	forehead	1000	31.8	174
26	back	308.943	34.8	35.5
26	cheek	19512.2	28	85
26	forearm	102.804	32	1.5
26	forehead	4483.52	60	187.5
27	back	5516.48	40.2	23.5
27	cheek	104065	28.6	201
27	forearm	3231.71	31.4	5
27	forehead	260000	42	228.5
28	back	357.724	48.4	50
28	cheek	13821.1	35	144.5
28	forearm	114.209	38.6	2
28	forehead	269333	42	50
29	back	292.683	79.2	48.5
29	cheek	29268.3	33.8	183.5
29	forearm	465.909	38.4	5
29	forehead	44715.4	31	291.5
30	back	0	77.4	30
30	cheek	13008.1	40	105
30	forearm	49.6474	46.8	6
30	forehead	1032.52	50.6	98.5

## Sheet: S10B
Supplementary data 10B: Shannon diversity indices of staphylococcal populations (raw data for Figure 2C) and for C. acnes populations (raw data for Figure 4C)
test person	skin site	staphylococcal alpha diversity (Shannon)	C. acnes alpha diversity (Shannon)
1	back	n/a	1.06225
1	cheek	1.19518	0.946363
1	forearm	n/a	1.08926
1	forehead	0.906214	1.0838
2	back	1.07188	0.411135
2	cheek	1.05959	0.85046
2	forearm	1.76027	1.52725
2	forehead	1.19	0.258399
3	back	1.03966	0.368338
3	cheek	1.41973	1.98996
3	forearm	2.30258	1.99335
3	forehead	0.971801	1.72455
4	back	n/a	1.90882
4	cheek	n/a	1.76582
4	forearm	n/a	1.85067
4	forehead	0.562553	1.62216
5	back	1.3433	1.45761
5	cheek	1.54048	1.69084
5	forearm	1.72931	1.98621
5	forehead	1.52159	1.50188
6	back	n/a	0.874136
6	cheek	n/a	1.69016
6	forearm	n/a	2.25609
6	forehead	1.64211	1.5836
7	back	n/a	0.428333
7	cheek	0.993837	1.2521
7	forearm	n/a	1.71793
7	forehead	0.747892	0.828029
8	back	1.7042	1.45108
8	cheek	0.954592	1.20145
8	forearm	2.14931	1.5826
8	forehead	0.74312	1.41649
9	back	n/a	0.720533
9	cheek	0.363811	1.04629
9	forearm	0.991946	1.39966
9	forehead	0.131441	0.991679
10	back	0.49577	0.439723
10	cheek	1.23542	1.33503
10	forearm	2.52733	1.54654
10	forehead	0.394555	1.50697
11	back	n/a	1.04559
11	cheek	1.45926	1.22626
11	forearm	n/a	1.45976
11	forehead	0.933204	1.14768
12	back	n/a	0.690522
12	cheek	n/a	0.961921
12	forearm	n/a	1.07948
12	forehead	n/a	0.304452
13	back	0.52054	0.537581
13	cheek	1.00602	1.36228
13	forearm	2.21621	1.89425
13	forehead	n/a	1.86192
14	back	0.67405	0.0701274
14	cheek	1.68172	0.543025
14	forearm	n/a	1.14998
14	forehead	0.590783	0.359649
15	back	2.32149	0.847871
15	cheek	2.28134	0.921154
15	forearm	1.81886	0.602327
15	forehead	n/a	0.549301
16	back	1.53792	0.409279
16	cheek	2.5433	0.991695
16	forearm	2.5549	1.43727
16	forehead	2.55305	0.533262
17	back	0.904407	0.684553
17	cheek	0.985823	0.370154
17	forearm	1.88911	1.17246
17	forehead	0.423824	0.483258
18	back	n/a	n/a
18	cheek	1.63106	1.38933
18	forearm	n/a	n/a
18	forehead	1.75925	1.2297
19	back	1.19575	0.496998
19	cheek	0.528716	1.14126
19	forearm	n/a	1.4411
19	forehead	0.485646	1.10623
20	back	2.02777	0.895631
20	cheek	1.83617	1.43338
20	forearm	1.71982	n/a
20	forehead	1.28665	1.1505
21	back	n/a	n/a
21	cheek	1.69196	1.8177
21	forearm	2.35695	n/a
21	forehead	n/a	n/a
22	back	0.3863	0.748628
22	cheek	0.388478	1.70217
22	forearm	1.41388	1.91221
22	forehead	0.75269	1.54719
23	back	1.28103	0.401503
23	cheek	1.85759	1.69324
23	forearm	1.92343	1.6483
23	forehead	0.538497	1.27597
24	back	2.08837	n/a
24	cheek	2.11087	0.961931
24	forearm	2.29041	1.33011
24	forehead	2.07897	0.403542
25	back	n/a	0.10268
25	cheek	1.67894	1.60417
25	forearm	1.82078	1.8415
25	forehead	1.70751	1.56661
26	back	1.3825	1.10047
26	cheek	0.477821	1.15804
26	forearm	0.484718	1.95003
26	forehead	0.457737	1.52978
27	back	1.74306	0.99508
27	cheek	n/a	0.95998
27	forearm	2.37574	1.08057
27	forehead	1.18657	0.88905
28	back	1.83256	1.02496
28	cheek	1.457	1.6276
28	forearm	1.77934	1.63038
28	forehead	0.657927	1.54572
29	back	1.89704	0.715358
29	cheek	0.683163	1.58509
29	forearm	1.77786	1.74703
29	forehead	0.989093	1.13628
30	back	1.12906	0.777227
30	cheek	1.44609	1.02441
30	forearm	2.22314	1.73074
30	forehead	1.64181	0.642114

## Sheet: S10C
Supplementary data 10C: Relative abundances (in %) of six C. acnes SLST classes in 113 samples from skin sites with and without antimicrobially active staphylococcal strains (raw data for Figures 5C and S4)
test person	1	1	1	1	2	2	2	2	3	3	3	3	4	4	4	4	5	5	5	5	6	6	6	6	7	7	7	7	8	8	8	8	9	9	9	9	10	10	10	10	11	11	11	11	12	12	12	12	13
skin site	back	cheek	forearm	forehead	back	cheek	forearm	forehead	back	cheek	forearm	forehead	back	cheek	forearm	forehead	back	cheek	forearm	forehead	back	cheek	forearm	forehead	back	cheek	forearm	forehead	back	cheek	forearm	forehead	back	cheek	forearm	forehead	back	cheek	forearm	forehead	back	cheek	forearm	forehead	back	cheek	forearm	forehead	back
skin sites with (+) and without (-) antimicrobially active staphylococcal strains	-	-	-	-	+	+	-	-	-	+	-	-	-	-	-	-	-	-	-	-	-	-	-	-	-	-	-	-	-	-	-	-	+	-	-	-	+	-	-	-	-	-	-	-	-	-	-	-	+
SLST class A	4.82519	0	0	0	0	17.0858	30.625	0	95.2035	32.9832	34.3525	30.2164	13.233	37.9911	28.8743	45.4649	16.2263	17.3292	18.7172	7.09831	0	43.6975	34.7722	34.2209	13.1936	53.5232	40.694	92.83	27.1072	51.3313	51.6772	56.2528	0	0	5.80364	0	0	23.9894	43.9222	21.4767	33.2804	67.011	21.5692	61.2117	0	7.17975	9.0248	0	0
SLST class C	0	0	0	0	0	0	9.37004	0	0	0	0	0	17.8231	24.5584	9.07463	23.4811	0	0	6.12566	0	0	0	7.32724	5.5775	0	0	0	0	8.58726	5.50028	34.7107	4.93175	0	27.4312	48.2484	24.7076	0	0	0	0	0	0	0	0	0	0	6.62865	0	0
SLST class D	37.2794	70.4785	68.6903	20.3482	91.2482	76.8743	45.8787	95.137	0	13.1605	7.6296	8.18437	12.5382	15.3997	5.37652	12.4657	43.8542	10.4488	23.1569	5.03118	0	26.3667	11.834	14.24	86.2395	7.70749	12.7892	5.54864	49.4771	0	4.01732	5.23998	68.7552	2.58166	22.0531	0	88.9314	45.6834	18.6823	17.9521	49.9912	3.79605	23.6479	0	16.2599	8.19723	6.13163	0	88.3341
SLST class H	0	0	0	0	2.89347	0	2.87067	0	0	0	0	0	36.7531	4.055	13.4721	0	0	34.6221	16.8676	27.3186	3.6203	13.517	12.4226	0	0	36.1574	17.1192	0	10.7016	0	0	0	0	62.624	18.2115	66.0389	8.24216	0	5.35637	7.19097	0	8.83371	5.67973	7.73647	0	0	0	0	5.45401
SLST class K	0	25.2951	22.5395	78.2605	3.80174	3.73823	10.6124	0	0	10.6039	5.20469	0	10.4169	12.7849	19.3298	8.99672	0	32.5246	11.7518	57.097	0	0	6.72022	0	0	0	0	0	0	39.7549	4.84377	30.8675	0	2.71033	0	3.04837	0	25.9193	25.7663	51.4205	0	12.9503	0	26.576	83.1127	78.5912	74.7881	94.5757	0
SLST class L	0	0	0	0	0	0	0	0	0	0	0	0	3.32098	0	19.3745	3.28855	0	0	0	0	0	0	0	0	0	0	20.9254	0	0	0	0	0	0	0	0	0	0	0	0	0	16.0759	4.47792	42.752	0	0	0	0	0	0
[truncated: 64 more columns]
